# Supplementary material for: Global variation of soil microbial carbon-use efficiency in relation to growth temperature and substrate supply
Source: Sci Rep. 2019 Apr 4;9:5621. doi: 10.1038/s41598-019-42145-6 (PMC6449510; doi:10.1038/s41598-019-42145-6)
Supplement: Supplementary file 2 — Dataset1 [file 41598_2019_42145_MOESM2_ESM.xlsx]

## Sheet: raw data
No_Wj	Author	Title	Site	CUE	PFT	PFT	Latitude	longitude	tmp(℃)	pre (mm)	Substrate	Chemical formula	γs	Substrate	Substrate	Amount (ug)	note	Incubation Time (day/h)	Temperature(℃)	Method	Other treatment	subtreatment	Soil horizon(cm)	pH	C/N	CUE%	Error	Data location	Calculation method
1	Roberts	Microbial and plant uptake of free amino sugars in grassland soils	Henfaes Experimental Station, Abergwyngregyn, UK (53o14'N 4o1'W)	0.959036	10	Grasslands	53.2333	-4.01667	10.3	1060	glucose		4	glucose	glucose	0.756	glucosamine or glucose-C g-I soil (自己计算)	24 h	10		Eutric Cambisol(soil type)	substrate concentration: 8.90207715133531		6.1				Fig2	Directly extracted
2				0.925301	10	Grasslands	53.2333	-4.01667	10.3	1060	glucose		4	glucose	glucose			24 h	10			23.7389		6.1				Fig2	Directly extracted
3				0.920482	10	Grasslands	53.2333	-4.01667	10.3	1060	glucose		4	glucose	glucose			24 h	10			77.1513		6.1				Fig2	Directly extracted
4				0.93494	10	Grasslands	53.2333	-4.01667	10.3	1060	glucose		4	glucose	glucose			24 h	10			100.89		6.1				Fig2	Directly extracted
5				0.93494	10	Grasslands	53.2333	-4.01667	10.3	1060	glucose		4	glucose	glucose			24 h	10			246.291		6.1				Fig2	Directly extracted
6				0.944578	10	Grasslands	53.2333	-4.01667	10.3	1060	glucose		4	glucose	glucose			24 h	10			501.484		6.1				Fig2	Directly extracted
7				0.93012	10	Grasslands	53.2333	-4.01667	10.3	1060	glucose		4	glucose	glucose			24 h	10			747.774		6.1				Fig2	Directly extracted
8				0.93494	10	Grasslands	53.2333	-4.01667	10.3	1060	glucose		4	glucose	glucose			24 h	10			1000		6.1				Fig2	Directly extracted
9				0.925301	10	Grasslands	53.2333	-4.01667	10.3	1060	glucosamine		4	glucose	glucose			24 h	10			8.90208		6.1				Fig2	Directly extracted
10				0.954217	10	Grasslands	53.2333	-4.01667	10.3	1060	glucosamine		4	glucose	glucose			24 h	10			20.7715		6.1				Fig2	Directly extracted
11				0.939759	10	Grasslands	53.2333	-4.01667	10.3	1060	glucosamine		4	glucose	glucose			24 h	10			50.4451		6.1				Fig2	Directly extracted
12				0.954217	10	Grasslands	53.2333	-4.01667	10.3	1060	glucosamine		4	glucose	glucose			24 h	10			74.184		6.1				Fig2	Directly extracted
13				0.992771	10	Grasslands	53.2333	-4.01667	10.3	1060	glucosamine		4	glucose	glucose			24 h	10			97.9228		6.1				Fig2	Directly extracted
14				0.906024	10	Grasslands	53.2333	-4.01667	10.3	1060	glucosamine		4	glucose	glucose			24 h	10			249.258		6.1				Fig2	Directly extracted
15				0.872289	10	Grasslands	53.2333	-4.01667	10.3	1060	glucosamine		4	glucose	glucose			24 h	10			498.516		6.1				Fig2	Directly extracted
16				0.910843	10	Grasslands	53.2333	-4.01667	10.3	1060	glucosamine		4	glucose	glucose			24 h	10			747.774		6.1				Fig2	Directly extracted
17				0.910843	10	Grasslands	53.2333	-4.01667	10.3	1060	glucosamine		4	glucose	glucose			24 h	10			1000		6.1				Fig2	Directly extracted
18				0.971086	10	Grasslands	53.2333	-4.01667	10.3	1060	glucose		4	glucose	glucose			24 h	10		Dystric Gleysol(soil type)	substrate concentration: 14.792899408284		5.8				Fig2	Directly extracted
19				0.946989	10	Grasslands	53.2333	-4.01667	10.3	1060	glucose		4	glucose	glucose			24 h	10			26.6272		5.8				Fig2	Directly extracted
20				0.937441	10	Grasslands	53.2333	-4.01667	10.3	1060	glucose		4	glucose	glucose			24 h	10			50.2959		5.8				Fig2	Directly extracted
21				0.937555	10	Grasslands	53.2333	-4.01667	10.3	1060	glucose		4	glucose	glucose			24 h	10			73.9645		5.8				Fig2	Directly extracted
22				0.942529	10	Grasslands	53.2333	-4.01667	10.3	1060	glucose		4	glucose	glucose			24 h	10			103.55		5.8				Fig2	Directly extracted
23				0.957737	10	Grasslands	53.2333	-4.01667	10.3	1060	glucose		4	glucose	glucose			24 h	10			251.479		5.8				Fig2	Directly extracted
24				0.968585	10	Grasslands	53.2333	-4.01667	10.3	1060	glucose		4	glucose	glucose			24 h	10			497.041		5.8				Fig2	Directly extracted
25				0.950476	10	Grasslands	53.2333	-4.01667	10.3	1060	glucose		4	glucose	glucose			24 h	10			748.521		5.8				Fig2	Directly extracted
26				0.961338	10	Grasslands	53.2333	-4.01667	10.3	1060	glucose		4	glucose	glucose			24 h	10			997.041		5.8				Fig2	Directly extracted
27				0.951734	10	Grasslands	53.2333	-4.01667	10.3	1060	glucosamine		4	glucose	glucose			24 h	10			8.87574		5.8				Fig2	Directly extracted
28				0.980805	10	Grasslands	53.2333	-4.01667	10.3	1060	glucosamine		4	glucose	glucose			24 h	10			26.6272		5.8				Fig2	Directly extracted
29				0.966412	10	Grasslands	53.2333	-4.01667	10.3	1060	glucosamine		4	glucose	glucose			24 h	10			47.3373		5.8				Fig2	Directly extracted
30				0.981034	10	Grasslands	53.2333	-4.01667	10.3	1060	glucosamine		4	glucose	glucose			24 h	10			73.9645		5.8				Fig2	Directly extracted
31				0.981148	10	Grasslands	53.2333	-4.01667	10.3	1060	glucosamine		4	glucose	glucose			24 h	10			97.6331		5.8				Fig2	Directly extracted
32				0.933553	10	Grasslands	53.2333	-4.01667	10.3	1060	glucosamine		4	glucose	glucose			24 h	10			245.562		5.8				Fig2	Directly extracted
33				0.949275	10	Grasslands	53.2333	-4.01667	10.3	1060	glucosamine		4	glucose	glucose			24 h	10			500		5.8				Fig2	Directly extracted
34				0.931138	10	Grasslands	53.2333	-4.01667	10.3	1060	glucosamine		4	glucose	glucose			24 h	10			745.562		5.8				Fig2	Directly extracted
35				0.946831	10	Grasslands	53.2333	-4.01667	10.3	1060	glucosamine		4	glucose	glucose			24 h	10			994.083		5.8				Fig2	Directly extracted
36				0.86629	10	Grasslands	53.2333	-4.01667	10.3	1060	glucosamine		4	glucose	glucose	0.756	glucosamine or glucose-C g-I soil (自己计算)	24 h	1	Biomass-based methods	Eutric Cambisol(soil type)	1 oC		6.1			0.05656	Fig3C	Directly extracted
37				0.90275	10	Grasslands	53.2333	-4.01667	10.3	1060	glucosamine		4	glucose	glucose	0.756	glucosamine or glucose-C g-I soil (自己计算)	24 h	5			5 oC		6.1			0.01489	Fig3C	Directly extracted
38				0.88862	10	Grasslands	53.2333	-4.01667	10.3	1060	glucosamine		4	glucose	glucose	0.756	glucosamine or glucose-C g-I soil (自己计算)	24 h	10			10 oC		6.1			0.00595	Fig3C	Directly extracted
39				0.88341	10	Grasslands	53.2333	-4.01667	10.3	1060	glucosamine		4	glucose	glucose	0.756	glucosamine or glucose-C g-I soil (自己计算)	24 h	15			15 oC		6.1			0.00893	Fig3C	Directly extracted
40				0.95885	10	Grasslands	53.2333	-4.01667	10.3	1060	glucosamine		4	glucose	glucose	0.756	glucosamine or glucose-C g-I soil (自己计算)	24 h	1	Biomass-based methods	Dystric Gleysol(soil type)	1 oC		5.8			0.00893	Fig3C	Directly extracted
41				0.93281	10	Grasslands	53.2333	-4.01667	10.3	1060	glucosamine		4	glucose	glucose	0.756	glucosamine or glucose-C g-I soil (自己计算)	24 h	5			5 oC		5.8			0.01191	Fig3C	Directly extracted
42				0.9157	10	Grasslands	53.2333	-4.01667	10.3	1060	glucosamine		4	glucose	glucose	0.756	glucosamine or glucose-C g-I soil (自己计算)	24 h	10			10 oC		5.8			0.00893	Fig3C	Directly extracted
43				0.9343	10	Grasslands	53.2333	-4.01667	10.3	1060	glucosamine		4	glucose	glucose	0.756	glucosamine or glucose-C g-I soil (自己计算)	24 h	15			15 oC		5.8			0.01488	Fig3C	Directly extracted
44	Blagodatskaya	Microbial Growth and Carbon Use Efficiency in the Rhizosphere and Root-Free Soil	Institute of Agroecology (FAL, Braunschweig, Germany)	0.41	12	Croplands	52.2667	10.5167	8.80833	51.8333	glucose		4	glucose	glucose	10	mg g-1	0-12.5 h	22	Biomass-based methods		Rhizosphere		6.7		0.04		Table3	Directly extracted
45				0.23	12	Croplands	52.2667	10.5167	8.80833	51.8333	glucose		4	glucose	glucose	10		12.5-25.5h	22	Biomass-based methods		Rhizosphere		6.7		0.02		Table3	Directly extracted
46				0.22	12	Croplands	52.2667	10.5167	8.80833	51.8333	glucose		4	glucose	glucose	10		25.5-36.5h	22	Biomass-based methods		Rhizosphere		6.7		0.04		Table3	Directly extracted
47				0.39	12	Croplands	52.2667	10.5167	8.80833	51.8333	glucose		4	glucose	glucose	10		0-12.5 h	22	Biomass-based methods		Root-free soil		6.7		0.05		Table3	Directly extracted
48				0.35	12	Croplands	52.2667	10.5167	8.80833	51.8333	glucose		4	glucose	glucose	10		12.5-25.5h	22	Biomass-based methods		Root-free soil		6.7		0.07		Table3	Directly extracted
49				0.17	12	Croplands	52.2667	10.5167	8.80833	51.8333	glucose		4	glucose	glucose	10		25.5-36.5h	22	Biomass-based methods		Root-free soil		6.7		0.06		Table3	Directly extracted
50	Ågren	Combining theory and experiment to understand effects of inorganic nitrogen on litter decomposition	Harvard Forest, in central Massachusetts (42 300 N,72 100 W),	0.179	5	Mixed Forests	42.5	-72.1667	7	1120	tree litter			high-molecular compound	residue			6480h		Substrate-based	0						0.005	Table1	Directly extracted
51				0.207	5	Mixed Forests	42.5	-72.1667	7	1120	tree litter			high-molecular compound	residue			6480h			5 g N·m−2·yr−1						0.007	Table1	Directly extracted
52				0.268	5	Mixed Forests	42.5	-72.1667	7	1120	tree litter			high-molecular compound	residue			6480h			15						0.009	Table1	Directly extracted
53				0.198	1	Evergreen Needleleaf Forest	42.5	-72.1667	7	1120	tree litter			high-molecular compound	residue			6480h			average	pine					0.007	Table1	Directly extracted
54				0.232	2	Evergreen Broadleaf Forest	42.5	-72.1667	7	1120	tree litter			high-molecular compound	residue			6480h				hardwood					0.005	Table1	Directly extracted
55	Yu Liu	Interaction between catabolism and anabolism in the oxidative assimilation of dissolved organic carbon	not mentioned	0.8			1	1			Glucose		4	glucose	glucose					Biomass-based methods								Table1	Directly extracted
56				0.71			1	1			Fructose		4	glucose	glucose													Table1	Directly extracted
57				0.72			1	1			Sucrose		4	glucose	glucose													Table1	Directly extracted
58				0.71			1	1			Lactose		4	glucose	glucose													Table1	Directly extracted
59				0.63			1	1			Xylose		4	glucose	glucose													Table1	Directly extracted
60				0.38			1	1			Glycine		3	organic acid	amino acid													Table1	Directly extracted
61				0.53			1	1			Alanine		4	organic acid	amino acid													Table1	Directly extracted
62				0.48			1	1			Glutamic acid		3.6	organic acid	amino acid													Table1	Directly extracted
63				0.55			1	1			Phenylalanine		4.4	organic acid	amino acid													Table1	Directly extracted
64				0.53			1	1			Acetic acid		4	organic acid	other organic acid													Table1	Directly extracted
65				0.63			1	1			Propionic acid		4.67	organic acid	other organic acid													Table1	Directly extracted
66				0.84			1	1			Butyric acid		5	organic acid	other organic acid													Table1	Directly extracted
67				0.78			1	1			Butanol		6	organic acid	other organic acid													Table1	Directly extracted
68				0.46			1	1			Benzoic acid		4.29	organic acid	other organic acid													Table1	Directly extracted
69	Chotte	Sites of microbial assimilation, and turnover of soluble and particulate 14C-labelled substrates decomposing in a clay soil	Northfield, South Australia	0.58	2	Evergreen Broadleaf Forest	-34.8561	138.618	16.3	46	glucose		4	glucose	glucose			3d	25		glucose							Table4	Directly extracted
70				0.64	2	Evergreen Broadleaf Forest	-34.8561	138.618	16.3	46	glucose		4	glucose	glucose			38d	25		glucose							Table4	Directly extracted
71				0.3	2	Evergreen Broadleaf Forest	-34.8561	138.618	16.3	46	glucose		4	glucose	glucose	I m g C g-1		66d	25	Biomass-based methods	glucose							Table4	Directly extracted
72				0.64	2	Evergreen Broadleaf Forest	-34.8561	138.618	16.3	46	starch	(C6H10O5)n	4	glucose	glucose			3d	25		starch							Table4	Directly extracted
73				0.44	2	Evergreen Broadleaf Forest	-34.8561	138.618	16.3	46	starch	(C6H10O5)n	4	glucose	glucose			38d	25		starch							Table4	Directly extracted
74				0.23	2	Evergreen Broadleaf Forest	-34.8561	138.618	16.3	46	starch	(C6H10O5)n	4	glucose	glucose			66d	25		starch							Table4	Directly extracted
75				0.56	2	Evergreen Broadleaf Forest	-34.8561	138.618	16.3	46	legume			high-molecular compound	residue			3d	25		legume							Table4	Directly extracted
76				0.28	2	Evergreen Broadleaf Forest	-34.8561	138.618	16.3	46	legume			high-molecular compound	residue			38d	25		legume							Table4	Directly extracted
77				0.18	2	Evergreen Broadleaf Forest	-34.8561	138.618	16.3	46	legume			high-molecular compound	residue			66d	25		legume							Table4	Directly extracted
78				0.63	2	Evergreen Broadleaf Forest	-34.8561	138.618	16.3	46	wheat			high-molecular compound	residue			3d	25		wheat							Table4	Directly extracted
79				0.3	2	Evergreen Broadleaf Forest	-34.8561	138.618	16.3	46	wheat			high-molecular compound	residue			38d	25		wheat							Table4	Directly extracted
80				0.19	2	Evergreen Broadleaf Forest	-34.8561	138.618	16.3	46	wheat			high-molecular compound	residue			66d	25		wheat							Table4	Directly extracted
81	Farrell	Biochar differentially affects the cycling and partitioning of low molecular weight carbon in contrasting soils	Wongan Hills Research Station (30o 89' S, 116o 72' E)原文献中经纬度表示错误	0.888238	12	Croplands	-30.9	116.717	18.3667	32.0833	glucose		4	glucose	glucose	2 kBq mL-1) was added to 5 g fresh soil		7d	22	Uptake-based methods		glucose		7.02	13.9		0.0101731	Fig5	Directly extracted
82				0.792343	12	Croplands	-30.9	116.717	18.3667	32.0833	fructose		4	glucose	glucose			7d	22	Uptake-based methods		fructose		7.02	13.9		0.0102022	Fig5	Directly extracted
83				0.823357	12	Croplands	-30.9	116.717	18.3667	32.0833	sucrose		4	glucose	glucose			7d	22	Uptake-based methods		sucrose		7.02	13.9		0.011076	Fig5	Directly extracted
84				0.388162	12	Croplands	-30.9	116.717	18.3667	32.0833	oxalate		1	organic acid	other organic acid			7d	22	Uptake-based methods		oxalate		7.02	13.9		0.0744781	Fig5	Directly extracted
85				0.692729	12	Croplands	-30.9	116.717	18.3667	32.0833	phenylalanine		4.4	organic acid	amino acid			7d	22	Uptake-based methods		phenylalanine		7.02	13.9		0.0141009	Fig5	Directly extracted
86			New South Wales Department of Primary Industries Wollongbar Research Station (28o 12' S, 150o 06' E)	0.945535	10	Grasslands	-28.2	150.1	19.7	52.6667	glucose		4	glucose	glucose	2 kBq mL-1) was added to 5 g fresh soil		7d	22	Uptake-based methods		glucose		7.13	15.8		0.0064882	Fig5	Directly extracted
87				0.805327	10	Grasslands	-28.2	150.1	19.7	52.6667	fructose		4	glucose	glucose			7d	22	Uptake-based methods		fructose		7.13	15.8		0.00580162	Fig5	Directly extracted
88				0.869431	10	Grasslands	-28.2	150.1	19.7	52.6667	sucrose		4	glucose	glucose			7d	22	Uptake-based methods		sucrose		7.13	15.8		0.0107318	Fig5	Directly extracted
89				0.528156	10	Grasslands	-28.2	150.1	19.7	52.6667	oxalate		1	organic acid	other organic acid			7d	22	Uptake-based methods		oxalate		7.13	15.8		0.0766076	Fig5	Directly extracted
90				0.885222	10	Grasslands	-28.2	150.1	19.7	52.6667	phenylalanine		4.4	organic acid	amino acid			7d	22	Uptake-based methods		phenylalanine		7.13	15.8		0.0146926	Fig5	Directly extracted
91			Hermitage Research Station in Queensland (28o 29' S, 153o 14' E)	0.938393	5	Mixed Forests	-28.4833	153.233	18.9667	137.75	glucose		4	glucose	glucose	2 kBq mL-1) was added to 5 g fresh soil		7d	22	Uptake-based methods		glucose		4.95	10.9		0.00872296	Fig5	Directly extracted
92				0.82515	5	Mixed Forests	-28.4833	153.233	18.9667	137.75	fructose		4	glucose	glucose			7d	22	Uptake-based methods		fructose		4.95	10.9		0.0129304	Fig5	Directly extracted
93				0.847894	5	Mixed Forests	-28.4833	153.233	18.9667	137.75	sucrose		4	glucose	glucose			7d	22	Uptake-based methods		sucrose		4.95	10.9		0.00548679	Fig5	Directly extracted
94				0.328989	5	Mixed Forests	-28.4833	153.233	18.9667	137.75	oxalate		1	organic acid	other organic acid			7d	22	Uptake-based methods		oxalate		4.95	10.9		0.0211478	Fig5	Directly extracted
95				0.807212	5	Mixed Forests	-28.4833	153.233	18.9667	137.75	phenylalanine		4.4	organic acid	amino acid			7d	22	Uptake-based methods		phenylalanine		4.95	10.9		0.0205238	Fig5	Directly extracted
96	Fierer	Effects of drying-rewetting frequency on soil carbon and nitrogen transformations	Santa Ynez (34o42'30''N, 120o2'30''W)	0.638416	2	Evergreen Broadleaf Forest	34.7083	-120.042	14.8167	43	glucose		4	glucose	glucose	1 uCi ml-1 to 5 g soil		24h	20		Oak soil	35%WHC (1d)		6				Fig9	Eq. 3
97				0.671633	2	Evergreen Broadleaf Forest	34.7083	-120.042	14.8167	43	glucose		4	glucose	glucose			24h	20			35%WHC unstressed		6				Fig9	Eq. 3
98				0.618257	2	Evergreen Broadleaf Forest	34.7083	-120.042	14.8167	43	glucose		4	glucose	glucose			24h	20			50%WHC (1d)		6				Fig9	Eq. 3
99				0.642402	2	Evergreen Broadleaf Forest	34.7083	-120.042	14.8167	43	glucose		4	glucose	glucose			24h	20			50%WHC unstressed		6				Fig9	Eq. 3
100				0.600475	2	Evergreen Broadleaf Forest	34.7083	-120.042	14.8167	43	glucose		4	glucose	glucose			24h	20			dry-rewtting:1(1d)		6				Fig9	Eq. 3
101				0.642537	2	Evergreen Broadleaf Forest	34.7083	-120.042	14.8167	43	glucose		4	glucose	glucose			24h	20			dry-rewtting:1(7d)		6				Fig9	Eq. 3
102				0.59349	2	Evergreen Broadleaf Forest	34.7083	-120.042	14.8167	43	glucose		4	glucose	glucose			24h	20			dry-rewtting:2(1d)		6				Fig9	Eq. 3
103				0.660506	2	Evergreen Broadleaf Forest	34.7083	-120.042	14.8167	43	glucose		4	glucose	glucose			24h	20			dry-rewtting:2(7d)		6				Fig9	Eq. 3
104				0.588741	2	Evergreen Broadleaf Forest	34.7083	-120.042	14.8167	43	glucose		4	glucose	glucose			24h	20			dry-rewtting:6(1d)		6				Fig9	Eq. 3
105				0.702237	2	Evergreen Broadleaf Forest	34.7083	-120.042	14.8167	43	glucose		4	glucose	glucose			24h	20			dry-rewtting:6(7d)		6				Fig9	Eq. 3
106				0.600973	2	Evergreen Broadleaf Forest	34.7083	-120.042	14.8167	43	glucose		4	glucose	glucose			24h	20			dry-rewtting:15(1d)		6				Fig9	Eq. 3
107				0.667387	2	Evergreen Broadleaf Forest	34.7083	-120.042	14.8167	43	glucose		4	glucose	glucose			24h	20			dry-rewtting:15(7d)		6				Fig9	Eq. 3
108				0.619172	10	Grasslands	34.7083	-120.042	14.8167	43	glucose		4	glucose	glucose			24h	20		Grass soil	35%WHC (1d)		6.5				Fig9	Eq. 3
109				0.589328	10	Grasslands	34.7083	-120.042	14.8167	43	glucose		4	glucose	glucose			24h	20			35%WHC unstressed		6.5				Fig9	Eq. 3
110				0.615007	10	Grasslands	34.7083	-120.042	14.8167	43	glucose		4	glucose	glucose			24h	20			50%WHC (1d)		6.5				Fig9	Eq. 3
111				0.568676	10	Grasslands	34.7083	-120.042	14.8167	43	glucose		4	glucose	glucose			24h	20			50%WHC unstressed		6.5				Fig9	Eq. 3
112				0.612981	10	Grasslands	34.7083	-120.042	14.8167	43	glucose		4	glucose	glucose			24h	20			dry-rewtting:1(1d)		6.5				Fig9	Eq. 3
113				0.599354	10	Grasslands	34.7083	-120.042	14.8167	43	glucose		4	glucose	glucose			24h	20			dry-rewtting:1(7d)		6.5				Fig9	Eq. 3
114				0.592263	10	Grasslands	34.7083	-120.042	14.8167	43	glucose		4	glucose	glucose			24h	20			dry-rewtting:2(1d)		6.5				Fig9	Eq. 3
115				0.587373	10	Grasslands	34.7083	-120.042	14.8167	43	glucose		4	glucose	glucose			24h	20			dry-rewtting:2(7d)		6.5				Fig9	Eq. 3
116				0.619784	10	Grasslands	34.7083	-120.042	14.8167	43	glucose		4	glucose	glucose			24h	20			dry-rewtting:6(1d)		6.5				Fig9	Eq. 3
117				0.602028	10	Grasslands	34.7083	-120.042	14.8167	43	glucose		4	glucose	glucose			24h	20			dry-rewtting:6(7d)		6.5				Fig9	Eq. 3
118				0.624132	10	Grasslands	34.7083	-120.042	14.8167	43	glucose		4	glucose	glucose			24h	20			dry-rewtting:15(1d)		6.5				Fig9	Eq. 3
119				0.582673	10	Grasslands	34.7083	-120.042	14.8167	43	glucose		4	glucose	glucose			24h	20			dry-rewtting:15(7d)		6.5				Fig9	Eq. 3
120				0.376712	2	Evergreen Broadleaf Forest	34.7083	-120.042	14.8167	43	glutamic acid		3.6	organic acid	amino acid			24h	20		Oak soil	35%WHC (1d)		6				Fig9	Eq. 3
121				0.428123	2	Evergreen Broadleaf Forest	34.7083	-120.042	14.8167	43	glutamic acid		3.6	organic acid	amino acid			24h	20			35%WHC unstressed		6				Fig9	Eq. 3
122				0.35461	2	Evergreen Broadleaf Forest	34.7083	-120.042	14.8167	43	glutamic acid		3.6	organic acid	amino acid			24h	20			50%WHC (1d)		6				Fig9	Eq. 3
123				0.376712	2	Evergreen Broadleaf Forest	34.7083	-120.042	14.8167	43	glutamic acid		3.6	organic acid	amino acid			24h	20			50%WHC unstressed		6				Fig9	Eq. 3
124				0.333943	2	Evergreen Broadleaf Forest	34.7083	-120.042	14.8167	43	glutamic acid		3.6	organic acid	amino acid			24h	20			dry-rewtting:1(1d)		6				Fig9	Eq. 3
125				0.434783	2	Evergreen Broadleaf Forest	34.7083	-120.042	14.8167	43	glutamic acid		3.6	organic acid	amino acid			24h	20			dry-rewtting:1(7d)		6				Fig9	Eq. 3
126				0.360281	2	Evergreen Broadleaf Forest	34.7083	-120.042	14.8167	43	glutamic acid		3.6	organic acid	amino acid			24h	20			dry-rewtting:2(1d)		6				Fig9	Eq. 3
127				0.471698	2	Evergreen Broadleaf Forest	34.7083	-120.042	14.8167	43	glutamic acid		3.6	organic acid	amino acid			24h	20			dry-rewtting:2(7d)		6				Fig9	Eq. 3
128				0.384615	2	Evergreen Broadleaf Forest	34.7083	-120.042	14.8167	43	glutamic acid		3.6	organic acid	amino acid			24h	20			dry-rewtting:6(1d)		6				Fig9	Eq. 3
129				0.495495	2	Evergreen Broadleaf Forest	34.7083	-120.042	14.8167	43	glutamic acid		3.6	organic acid	amino acid			24h	20			dry-rewtting:6(7d)		6				Fig9	Eq. 3
130				0.36308	2	Evergreen Broadleaf Forest	34.7083	-120.042	14.8167	43	glutamic acid		3.6	organic acid	amino acid			24h	20			dry-rewtting:15(1d)		6				Fig9	Eq. 3
131				0.490196	2	Evergreen Broadleaf Forest	34.7083	-120.042	14.8167	43	glutamic acid		3.6	organic acid	amino acid			24h	20			dry-rewtting:15(7d)		6				Fig9	Eq. 3
132				0.36308	10	Grasslands	34.7083	-120.042	14.8167	43	glutamic acid		3.6	organic acid	amino acid			24h	20		Grass soil	35%WHC (1d)		6.5				Fig9	Eq. 3
133				0.251799	10	Grasslands	34.7083	-120.042	14.8167	43	glutamic acid		3.6	organic acid	amino acid			24h	20			35%WHC unstressed		6.5				Fig9	Eq. 3
134				0.336976	10	Grasslands	34.7083	-120.042	14.8167	43	glutamic acid		3.6	organic acid	amino acid			24h	20			50%WHC (1d)		6.5				Fig9	Eq. 3
135				0.25941	10	Grasslands	34.7083	-120.042	14.8167	43	glutamic acid		3.6	organic acid	amino acid			24h	20			50%WHC unstressed		6.5				Fig9	Eq. 3
136				0.35461	10	Grasslands	34.7083	-120.042	14.8167	43	glutamic acid		3.6	organic acid	amino acid			24h	20			dry-rewtting:1(1d)		6.5				Fig9	Eq. 3
137				0.263158	10	Grasslands	34.7083	-120.042	14.8167	43	glutamic acid		3.6	organic acid	amino acid			24h	20			dry-rewtting:1(7d)		6.5				Fig9	Eq. 3
138				0.34296	10	Grasslands	34.7083	-120.042	14.8167	43	glutamic acid		3.6	organic acid	amino acid			24h	20			dry-rewtting:2(1d)		6.5				Fig9	Eq. 3
139				0.270541	10	Grasslands	34.7083	-120.042	14.8167	43	glutamic acid		3.6	organic acid	amino acid			24h	20			dry-rewtting:2(7d)		6.5				Fig9	Eq. 3
140				0.392321	10	Grasslands	34.7083	-120.042	14.8167	43	glutamic acid		3.6	organic acid	amino acid			24h	20			dry-rewtting:6(1d)		6.5				Fig9	Eq. 3
141				0.277778	10	Grasslands	34.7083	-120.042	14.8167	43	glutamic acid		3.6	organic acid	amino acid			24h	20			dry-rewtting:6(7d)		6.5				Fig9	Eq. 3
142				0.365854	10	Grasslands	34.7083	-120.042	14.8167	43	glutamic acid		3.6	organic acid	amino acid			24h	20			dry-rewtting:15(1d)		6.5				Fig9	Eq. 3
143				0.263158	10	Grasslands	34.7083	-120.042	14.8167	43	glutamic acid		3.6	organic acid	amino acid			24h	20			dry-rewtting:15(7d)		6.5				Fig9	Eq. 3
144	Shen	Metabolic Efficiency and Turnover of Soil Microbial Communities in Biodegradation Tests	not mentioned	0.66			1	1			glucose		4	glucose	glucose	different amount		14 d	27	Biomass-based methods		low glucose concentration		5.8				article	Directly extracted
145				0.47			1	1			glucose		4	glucose	glucose	different amount		14 d	27			high glucose concentration		5.8				article	Directly extracted
146	Jiang	Controls and dynamics of biochar decomposition and soil microbial abundance, composition, and carbon use efficiency during long-term biochar-amended soil incubations	Colorado (40.7° N 104.8°W)	0.543103	12	need search	40.7	-104.8	9.6	323	glucose		4	glucose	glucose	800 ug g-1 soil		8 h	25	Uptake-based methods				8.7				Fig5	Directly extracted
147			Colorado (40.7° N 104.8°W)	0.687931	12	need search	40.7	-104.8	9.6	323	glucose		4	glucose	glucose	800 ug g-1 soil		8 h	25	Uptake-based methods				8.7				Fig5	Directly extracted
148			Colorado (40.7° N 104.8°W)	0.553448	12	need search	40.7	-104.8	9.6	323	glucose		4	glucose	glucose	800 ug g-1 soil		8 h	25	Uptake-based methods				8.7				Fig5	Directly extracted
149			Colorado (40.7° N 104.8°W)	0.57931	12	need search	40.7	-104.8	9.6	323	glucose		4	glucose	glucose	800 ug g-1 soil		8 h	25	Uptake-based methods				8.7				Fig5	Directly extracted
150			Colorado (40.7° N 104.8°W)	0.563793	12	need search	40.7	-104.8	9.6	323	glucose		4	glucose	glucose	800 ug g-1 soil		8 h	25	Uptake-based methods				8.7				Fig5	Directly extracted
151			Iowa (41.5° N 84.1°W)	0.543103	12	Croplands	41.5	-84.1	10.6	541	glucose		4	glucose	glucose	800 ug g-1 soil		8 h	25	Uptake-based methods				8.5				Fig5	Directly extracted
152			Iowa (41.5° N 84.1°W)	0.553448	12	Croplands	41.5	-84.1	10.6	541	glucose		4	glucose	glucose	800 ug g-1 soil		8 h	25	Uptake-based methods				8.5				Fig5	Directly extracted
153			Iowa (41.5° N 84.1°W)	0.698276	12	Croplands	41.5	-84.1	10.6	541	glucose		4	glucose	glucose	800 ug g-1 soil		8 h	25	Uptake-based methods				8.5				Fig5	Directly extracted
154			Iowa (41.5° N 84.1°W)	0.568966	12	Croplands	41.5	-84.1	10.6	541	glucose		4	glucose	glucose	800 ug g-1 soil		8 h	25	Uptake-based methods				8.5				Fig5	Directly extracted
155			Iowa (41.5° N 84.1°W)	0.548276	12	Croplands	41.5	-84.1	10.6	541	glucose		4	glucose	glucose	800 ug g-1 soil		8 h	25	Uptake-based methods				8.5				Fig5	Directly extracted
156			Michigan (42.5° N 85.5°W)	0.558621	12	Croplands	42.5	-85.5	8.5	788	glucose		4	glucose	glucose	800 ug g-1 soil		8 h	25	Uptake-based methods				8.3				Fig5	Directly extracted
157			Michigan (42.5° N 85.5°W)	0.522414	12	Croplands	42.5	-85.5	8.5	788	glucose		4	glucose	glucose	800 ug g-1 soil		8 h	25	Uptake-based methods				8.3				Fig5	Directly extracted
158			Michigan (42.5° N 85.5°W)	0.672414	12	Croplands	42.5	-85.5	8.5	788	glucose		4	glucose	glucose	800 ug g-1 soil		8 h	25	Uptake-based methods				8.3				Fig5	Directly extracted
159			Michigan (42.5° N 85.5°W)	0.558621	12	Croplands	42.5	-85.5	8.5	788	glucose		4	glucose	glucose	800 ug g-1 soil		8 h	25	Uptake-based methods				8.3				Fig5	Directly extracted
160			Michigan (42.5° N 85.5°W)	0.548276	12	Croplands	42.5	-85.5	8.5	788	glucose		4	glucose	glucose	800 ug g-1 soil		8 h	25	Uptake-based methods				8.3				Fig5	Directly extracted
161			Minnesota (42.4° N 96.4°W)	0.553448	12	Croplands	42.4	-96.4	8.9	660	glucose		4	glucose	glucose	800 ug g-1 soil		8 h	25	Uptake-based methods				6.6				Fig5	Directly extracted
162			Minnesota (42.4° N 96.4°W)	0.687931	12	Croplands	42.4	-96.4	8.9	660	glucose		4	glucose	glucose	800 ug g-1 soil		8 h	25	Uptake-based methods				6.6				Fig5	Directly extracted
163			Minnesota (42.4° N 96.4°W)	0.527586	12	Croplands	42.4	-96.4	8.9	660	glucose		4	glucose	glucose	800 ug g-1 soil		8 h	25	Uptake-based methods				6.6				Fig5	Directly extracted
164			Minnesota (42.4° N 96.4°W)	0.574138	12	Croplands	42.4	-96.4	8.9	660	glucose		4	glucose	glucose	800 ug g-1 soil		8 h	25	Uptake-based methods				6.6				Fig5	Directly extracted
165			Minnesota (42.4° N 96.4°W)	0.553448	12	Croplands	42.4	-96.4	8.9	660	glucose		4	glucose	glucose	800 ug g-1 soil		8 h	25	Uptake-based methods				6.6				Fig5	Directly extracted
166	Kallenbach	Microbial physiology and necromass regulate agricultural soil carbon accumulation	W.K. Kellogg Biological Station (KBS) Long-Term Ecological Research Site in Hickory Cor- ners, MI (42o24'N, 85o23'W, 288M elevation	0.47042	12	Croplands	42.4	-85.3833	8.81667	1027	glutamic acid		3.6	organic acid	amino acid	50 ug C g-1 dry soil		22 h	25	Biomass-based methods	Conventional	2013-09-01				0.01791		Fig1	Directly extracted
167				0.22042	12	Croplands	42.4	-85.3833	8.81667	1027	glutamic acid		3.6	organic acid	amino acid			22 h	25			2014-06-01				0.02239		Fig1	Directly extracted
168				0.15848	12	Croplands	42.4	-85.3833	8.81667	1027	glutamic acid		3.6	organic acid	amino acid			22 h	25			2014-09-01				0.0112		Fig1	Directly extracted
169				0.55347	12	Croplands	42.4	-85.3833	8.81667	1027	glutamic acid		3.6	organic acid	amino acid			22 h	25		Organic	2013-09-01				0.01344		Fig1	Directly extracted
170				0.299	12	Croplands	42.4	-85.3833	8.81667	1027	glutamic acid		3.6	organic acid	amino acid			22 h	25			2014-06-01				0.01344		Fig1	Directly extracted
171				0.29079	12	Croplands	42.4	-85.3833	8.81667	1027	glutamic acid		3.6	organic acid	amino acid			22 h	25			2014-09-01				0.01118		Fig1	Directly extracted
172	Keiblinger	The effectof resource quantity and resource stoichiometry on microbial carbon-use-efficiency		0.41	10	Grasslands	42.4	-85.3833	8.81667	1027	glucose,		4	glucose	glucose	0.015 M		0.5 h	22	Biomass-based methods		bacteria						Fig3	Directly extracted
173				0.55	10	Grasslands	42.4	-85.3833	8.81667	1027	glucose,		4	glucose	glucose	0.057 M		0.5 h	22			fungal						Fig3	Directly extracted
174	Koranda	Seasonal variation in functional properties of microbial communities in beech forest soil	40 km southwest of Vienna (48o7' N, 16o3' E, 510 m a.s.l.)	0.143066	4	Deciduous Broadleaf Forest	48.1167	16.05	7.88333	61.1667	glucose		4	glucose	glucose	1 mg substrate g-1 soil		2 d	12	Biomass-based methods	winter	glucose						Fig3 b	Directly extracted
175				0.312409	4	Deciduous Broadleaf Forest	48.1167	16.05	7.88333	61.1667	protein			high-molecular compound	high-molecular compound	1 mg substrate g-1 soil		2 d	12		winter	protein						Fig3 b	Directly extracted
176				0.437956	4	Deciduous Broadleaf Forest	48.1167	16.05	7.88333	61.1667	microbial cell walls			high-molecular compound	high-molecular compound	4 mg substrate g-1 soil		6 d	12		winter	microbial cell walls						Fig3 b	Directly extracted
177				0.248175	4	Deciduous Broadleaf Forest	48.1167	16.05	7.88333	61.1667	cellulose		4	high-molecular compound	high-molecular compound	4 mg substrate g-1 soil		6 d	12		winter	cellulose						Fig3 b	Directly extracted
178				0.435036	4	Deciduous Broadleaf Forest	48.1167	16.05	7.88333	61.1667	plant cell walls			high-molecular compound	high-molecular compound	4 mg substrate g-1 soil		6 d	12		winter	plant cell walls						Fig3 b	Directly extracted
179				0.242336	4	Deciduous Broadleaf Forest	48.1167	16.05	7.88333	61.1667	glucose		4	glucose	glucose	1 mg substrate g-1 soil		2 d	12		summer	glucose						Fig3 b	Directly extracted
180				0.39708	4	Deciduous Broadleaf Forest	48.1167	16.05	7.88333	61.1667	protein			high-molecular compound	high-molecular compound	1 mg substrate g-1 soil		2 d	12		summer	protein						Fig3 b	Directly extracted
181				0.478832	4	Deciduous Broadleaf Forest	48.1167	16.05	7.88333	61.1667	microbial cell walls			high-molecular compound	high-molecular compound	4 mg substrate g-1 soil		6 d	12		summer	microbial cell walls						Fig3 b	Directly extracted
182				0.175182	4	Deciduous Broadleaf Forest	48.1167	16.05	7.88333	61.1667	cellulose		4	high-molecular compound	high-molecular compound	4 mg substrate g-1 soil		6 d	12		summer	cellulose						Fig3 b	Directly extracted
183				0.350365	4	Deciduous Broadleaf Forest	48.1167	16.05	7.88333	61.1667	plant cell walls			high-molecular compound	high-molecular compound	4 mg substrate g-1 soil		6 d	12		summer	plant cell walls						Fig3 b	Directly extracted
184				0.306569	4	Deciduous Broadleaf Forest	48.1167	16.05	7.88333	61.1667	cellulose+N			high-molecular compound	high-molecular +N	4 mg substrate g-1 soil		6 d	12		summer	cellulose+N						Fig3 b	Directly extracted
185				0.216058	4	Deciduous Broadleaf Forest	48.1167	16.05	7.88333	61.1667	plant cell walls+N			high-molecular compound	high-molecular +N	4 mg substrate g-1 soil		6 d	12		summer	plant cell walls+N						Fig3 b	Directly extracted
186				0.248175	4	Deciduous Broadleaf Forest	48.1167	16.05	7.88333	61.1667	glucose		4	glucose	glucose	4 mg substrate g-1 soil		2 d	12		summer-girdling	glucose						Fig3 b	Directly extracted
187				0.362044	4	Deciduous Broadleaf Forest	48.1167	16.05	7.88333	61.1667	protein			high-molecular compound	high-molecular compound	4 mg substrate g-1 soil		2 d	12		summer-girdling	protein						Fig3 b	Directly extracted
188				0.429197	4	Deciduous Broadleaf Forest	48.1167	16.05	7.88333	61.1667	microbial cell walls			high-molecular compound	high-molecular compound	4 mg substrate g-1 soil		6 d	12		summer-girdling	microbial cell walls						Fig3 b	Directly extracted
189				0.254015	4	Deciduous Broadleaf Forest	48.1167	16.05	7.88333	61.1667	cellulose		4	high-molecular compound	high-molecular compound	4 mg substrate g-1 soil		6 d	12		summer-girdling	cellulose						Fig3 b	Directly extracted
190				0.19854	4	Deciduous Broadleaf Forest	48.1167	16.05	7.88333	61.1667	plant cell walls			high-molecular compound	high-molecular compound	4 mg substrate g-1 soil		6 d	12		summer-girdling	plant cell walls						Fig3 b	Directly extracted
191				0.344526	4	Deciduous Broadleaf Forest	48.1167	16.05	7.88333	61.1667	cellulose+N			high-molecular compound	high-molecular +N	4 mg substrate g-1 soil		6 d	12		summer-girdling	cellulose+N						Fig3 b	Directly extracted
192				0.151825	4	Deciduous Broadleaf Forest	48.1167	16.05	7.88333	61.1667	plant cell walls+N			high-molecular compound	high-molecular +N	4 mg substrate g-1 soil		6 d	12		summer-girdling	plant cell walls+N						Fig3 b	Directly extracted
193	Lee	Bacterial growth efficiency varies in soils under different land management practices	southwest Michigan in the eastern portion of the U.S. cornbelt, 50 km east of Lake Michigan in the SW corner of the state (42° 24′ N, 85° 24′ W, elevation 288 m)	0.29114	12	Croplands	42.4	-85.4	10.1	1005	3H-leucine		5	organic acid	amino acid	250 nCi, 109 Ci/mmol		24 h	25	Biomass-based methods		Apr		5.5			0.0393	Fig2,	Directly extracted
194				0.47833	12	Croplands	42.4	-85.4	10.1	1005	3H-leucine		5	organic acid	amino acid	250 nCi, 109 Ci/mmol		24 h	25	Biomass-based methods		May		5.5			0.02846	Fig2,	Directly extracted
195				0.43242	12	Croplands	42.4	-85.4	10.1	1005	3H-leucine		5	organic acid	amino acid	250 nCi, 109 Ci/mmol		24 h	25	Biomass-based methods		June		5.5			0.01627	Fig2,	Directly extracted
196				0.36612	12	Croplands	42.4	-85.4	10.1	1005	3H-leucine		5	organic acid	amino acid	250 nCi, 109 Ci/mmol		24 h	25	Biomass-based methods		July		5.5			0.02438	Fig2,	Directly extracted
197				0.31209	12	Croplands	42.4	-85.4	10.1	1005	3H-leucine		5	organic acid	amino acid	250 nCi, 109 Ci/mmol		24 h	25	Biomass-based methods		Aug		5.5			0.02438	Fig2,	Directly extracted
198				0.49651	12	Croplands	42.4	-85.4	10.1	1005	3H-leucine		5	organic acid	amino acid	250 nCi, 109 Ci/mmol		24 h	25	Biomass-based methods		Oct		5.5			0.05149	Fig2,	Directly extracted
199				0.3248	12	Croplands	42.4	-85.4	10.1	1005	3H-leucine		5	organic acid	amino acid	250 nCi, 109 Ci/mmol		24 h	25	Biomass-based methods		Dec		5.5			0.01762	Fig2,	Directly extracted
200				0.31282	4	Deciduous Broadleaf Forest	42.4	-85.4	10.1	1005	3H-leucine		5	organic acid	amino acid	250 nCi, 109 Ci/mmol		24 h	25	Biomass-based methods		Apr		5.5			0.06776	Fig2,	Directly extracted
201				0.32928	4	Deciduous Broadleaf Forest	42.4	-85.4	10.1	1005	3H-leucine		5	organic acid	amino acid	250 nCi, 109 Ci/mmol		24 h	25	Biomass-based methods		May		5.5			0.05285	Fig2,	Directly extracted
202				0.37687	4	Deciduous Broadleaf Forest	42.4	-85.4	10.1	1005	3H-leucine		5	organic acid	amino acid	250 nCi, 109 Ci/mmol		24 h	25	Biomass-based methods		June		5.5			0.0271	Fig2,	Directly extracted
203				0.36611	4	Deciduous Broadleaf Forest	42.4	-85.4	10.1	1005	3H-leucine		5	organic acid	amino acid	250 nCi, 109 Ci/mmol		24 h	25	Biomass-based methods		July		5.5			0.05963	Fig2,	Directly extracted
204				0.37306	4	Deciduous Broadleaf Forest	42.4	-85.4	10.1	1005	3H-leucine		5	organic acid	amino acid	250 nCi, 109 Ci/mmol		24 h	25	Biomass-based methods		Aug		5.5			0.03387	Fig2,	Directly extracted
205				0.33933	4	Deciduous Broadleaf Forest	42.4	-85.4	10.1	1005	3H-leucine		5	organic acid	amino acid	250 nCi, 109 Ci/mmol		24 h	25	Biomass-based methods		Oct		5.5			0.05149	Fig2,	Directly extracted
206				0.32345	4	Deciduous Broadleaf Forest	42.4	-85.4	10.1	1005	3H-leucine		5	organic acid	amino acid	250 nCi, 109 Ci/mmol		24 h	25	Biomass-based methods		Dec		5.5			0.05013	Fig2,	Directly extracted
207				0.43053	16	Barren or Sparsely Vegetated	42.4	-85.4	10.1	1005	3H-leucine		5	organic acid	amino acid	250 nCi, 109 Ci/mmol		24 h	25	Biomass-based methods		Barren		5.5				Fig1 ,	Directly extracted
208				0.523988	12	Croplands	42.4	-85.4	10.1	1005	3H-leucine		5	organic acid	amino acid	250 nCi, 109 Ci/mmol		24 h	25	Biomass-based methods		Soybean		5.5				Fig1 ,	Directly extracted
209				0.428276	12	Croplands	42.4	-85.4	10.1	1005	3H-leucine		5	organic acid	amino acid	250 nCi, 109 Ci/mmol		24 h	25	Biomass-based methods		Forest		5.5				Fig5	Directly extracted
210				0.453103	12	Croplands	42.4	-85.4	10.1	1005	3H-leucine		5	organic acid	amino acid	250 nCi, 109 Ci/mmol		24 h	25	Biomass-based methods		Forest		5.5				Fig5	Directly extracted
211				0.42	12	Croplands	42.4	-85.4	10.1	1005	3H-leucine		5	organic acid	amino acid	250 nCi, 109 Ci/mmol		24 h	25	Biomass-based methods		Forest		5.5				Fig5	Directly extracted
212				0.353793	12	Croplands	42.4	-85.4	10.1	1005	3H-leucine		5	organic acid	amino acid	250 nCi, 109 Ci/mmol		24 h	25	Biomass-based methods		Forest		5.5				Fig5	Directly extracted
213				0.315172	12	Croplands	42.4	-85.4	10.1	1005	3H-leucine		5	organic acid	amino acid	250 nCi, 109 Ci/mmol		24 h	25	Biomass-based methods		Forest		5.5				Fig5	Directly extracted
214				0.406207	12	Croplands	42.4	-85.4	10.1	1005	3H-leucine		5	organic acid	amino acid	250 nCi, 109 Ci/mmol		24 h	25	Biomass-based methods		Forest		5.5				Fig5	Directly extracted
215				0.432414	12	Croplands	42.4	-85.4	10.1	1005	3H-leucine		5	organic acid	amino acid	250 nCi, 109 Ci/mmol		24 h	25	Biomass-based methods		Forest		5.5				Fig5	Directly extracted
216				0.353793	12	Croplands	42.4	-85.4	10.1	1005	3H-leucine		5	organic acid	amino acid	250 nCi, 109 Ci/mmol		24 h	25	Biomass-based methods		Forest		5.5				Fig5	Directly extracted
217				0.446207	12	Croplands	42.4	-85.4	10.1	1005	3H-leucine		5	organic acid	amino acid	250 nCi, 109 Ci/mmol		24 h	25	Biomass-based methods		Forest		5.5				Fig5	Directly extracted
218				0.395172	12	Croplands	42.4	-85.4	10.1	1005	3H-leucine		5	organic acid	amino acid	250 nCi, 109 Ci/mmol		24 h	25	Biomass-based methods		Forest		5.5				Fig5	Directly extracted
219				0.353793	12	Croplands	42.4	-85.4	10.1	1005	3H-leucine		5	organic acid	amino acid	250 nCi, 109 Ci/mmol		24 h	25	Biomass-based methods		Forest		5.5				Fig5	Directly extracted
220				0.344138	12	Croplands	42.4	-85.4	10.1	1005	3H-leucine		5	organic acid	amino acid	250 nCi, 109 Ci/mmol		24 h	25	Biomass-based methods		Forest		5.5				Fig5	Directly extracted
221				0.374483	12	Croplands	42.4	-85.4	10.1	1005	3H-leucine		5	organic acid	amino acid	250 nCi, 109 Ci/mmol		24 h	25	Biomass-based methods		Forest		5.5				Fig5	Directly extracted
222				0.251724	12	Croplands	42.4	-85.4	10.1	1005	3H-leucine		5	organic acid	amino acid	250 nCi, 109 Ci/mmol		24 h	25	Biomass-based methods		Forest		5.5				Fig5	Directly extracted
223				0.251724	12	Croplands	42.4	-85.4	10.1	1005	3H-leucine		5	organic acid	amino acid	250 nCi, 109 Ci/mmol		24 h	25	Biomass-based methods		Forest		5.5				Fig5	Directly extracted
224				0.236552	12	Croplands	42.4	-85.4	10.1	1005	3H-leucine		5	organic acid	amino acid	250 nCi, 109 Ci/mmol		24 h	25	Biomass-based methods		Forest		5.5				Fig5	Directly extracted
225				0.232414	12	Croplands	42.4	-85.4	10.1	1005	3H-leucine		5	organic acid	amino acid	250 nCi, 109 Ci/mmol		24 h	25	Biomass-based methods		Forest		5.5				Fig5	Directly extracted
226				0.247586	12	Croplands	42.4	-85.4	10.1	1005	3H-leucine		5	organic acid	amino acid	250 nCi, 109 Ci/mmol		24 h	25	Biomass-based methods		Forest		5.5				Fig5	Directly extracted
227				0.450345	4	Deciduous Broadleaf Forest	42.4	-85.4	10.1	1005	3H-leucine		5	organic acid	amino acid	250 nCi, 109 Ci/mmol		24 h	25	Biomass-based methods		Rotation		5.5				Fig5	Directly extracted
228				0.515172	4	Deciduous Broadleaf Forest	42.4	-85.4	10.1	1005	3H-leucine		5	organic acid	amino acid	250 nCi, 109 Ci/mmol		24 h	25	Biomass-based methods		Rotation		5.5				Fig5	Directly extracted
229				0.595172	4	Deciduous Broadleaf Forest	42.4	-85.4	10.1	1005	3H-leucine		5	organic acid	amino acid	250 nCi, 109 Ci/mmol		24 h	25	Biomass-based methods		Rotation		5.5				Fig5	Directly extracted
230				0.497241	4	Deciduous Broadleaf Forest	42.4	-85.4	10.1	1005	3H-leucine		5	organic acid	amino acid	250 nCi, 109 Ci/mmol		24 h	25	Biomass-based methods		Rotation		5.5				Fig5	Directly extracted
231				0.455862	4	Deciduous Broadleaf Forest	42.4	-85.4	10.1	1005	3H-leucine		5	organic acid	amino acid	250 nCi, 109 Ci/mmol		24 h	25	Biomass-based methods		Rotation		5.5				Fig5	Directly extracted
232				0.435172	4	Deciduous Broadleaf Forest	42.4	-85.4	10.1	1005	3H-leucine		5	organic acid	amino acid	250 nCi, 109 Ci/mmol		24 h	25	Biomass-based methods		Rotation		5.5				Fig5	Directly extracted
233				0.442069	4	Deciduous Broadleaf Forest	42.4	-85.4	10.1	1005	3H-leucine		5	organic acid	amino acid	250 nCi, 109 Ci/mmol		24 h	25	Biomass-based methods		Rotation		5.5				Fig5	Directly extracted
234				0.402069	4	Deciduous Broadleaf Forest	42.4	-85.4	10.1	1005	3H-leucine		5	organic acid	amino acid	250 nCi, 109 Ci/mmol		24 h	25	Biomass-based methods		Rotation		5.5				Fig5	Directly extracted
235				0.455862	4	Deciduous Broadleaf Forest	42.4	-85.4	10.1	1005	3H-leucine		5	organic acid	amino acid	250 nCi, 109 Ci/mmol		24 h	25	Biomass-based methods		Rotation		5.5				Fig5	Directly extracted
236				0.417241	4	Deciduous Broadleaf Forest	42.4	-85.4	10.1	1005	3H-leucine		5	organic acid	amino acid	250 nCi, 109 Ci/mmol		24 h	25	Biomass-based methods		Rotation		5.5				Fig5	Directly extracted
237				0.367586	4	Deciduous Broadleaf Forest	42.4	-85.4	10.1	1005	3H-leucine		5	organic acid	amino acid	250 nCi, 109 Ci/mmol		24 h	25	Biomass-based methods		Rotation		5.5				Fig5	Directly extracted
238				0.370345	4	Deciduous Broadleaf Forest	42.4	-85.4	10.1	1005	3H-leucine		5	organic acid	amino acid	250 nCi, 109 Ci/mmol		24 h	25	Biomass-based methods		Rotation		5.5				Fig5	Directly extracted
239				0.337241	4	Deciduous Broadleaf Forest	42.4	-85.4	10.1	1005	3H-leucine		5	organic acid	amino acid	250 nCi, 109 Ci/mmol		24 h	25	Biomass-based methods		Rotation		5.5				Fig5	Directly extracted
240				0.315172	4	Deciduous Broadleaf Forest	42.4	-85.4	10.1	1005	3H-leucine		5	organic acid	amino acid	250 nCi, 109 Ci/mmol		24 h	25	Biomass-based methods		Rotation		5.5				Fig5	Directly extracted
241				0.3	4	Deciduous Broadleaf Forest	42.4	-85.4	10.1	1005	3H-leucine		5	organic acid	amino acid	250 nCi, 109 Ci/mmol		24 h	25	Biomass-based methods		Rotation		5.5				Fig5	Directly extracted
242				0.337241	4	Deciduous Broadleaf Forest	42.4	-85.4	10.1	1005	3H-leucine		5	organic acid	amino acid	250 nCi, 109 Ci/mmol		24 h	25	Biomass-based methods		Rotation		5.5				Fig5	Directly extracted
243				0.243448	4	Deciduous Broadleaf Forest	42.4	-85.4	10.1	1005	3H-leucine		5	organic acid	amino acid	250 nCi, 109 Ci/mmol		24 h	25	Biomass-based methods		Rotation		5.5				Fig5	Directly extracted
244				0.269655	4	Deciduous Broadleaf Forest	42.4	-85.4	10.1	1005	3H-leucine		5	organic acid	amino acid	250 nCi, 109 Ci/mmol		24 h	25	Biomass-based methods		Rotation		5.5				Fig5	Directly extracted
245	Lundberg	13C NMR spectroscopy studies of forest soil microbial activity: glucose uptake and fatty acid biosynthesis	forest near the Swedish University of Agricultural Sciences, Umea, Sweden (63.8oN, 20.3oE)	0.74	1	Needleleaf Forest	63.8	20.3	2.7	47.9167	glucose,		4	glucose	glucose	0.098 M		24h	25	Uptake-based methods		0-24h		4.4				Fig7	Directly extracted
246				0.6	1	Needleleaf Forest	63.8	20.3	2.7	47.9167				glucose	glucose			72h	25			24-72h						Fig7	Directly extracted
247	Spohn	Microbial carbon use efficiency and biomass turnover times depending on soil depth e Implications for carbon cycling	Bayreuth, Germany. 49o58'14''N, 11o37'20''E)	0.229787	12	Croplands	49.9706	11.6222	8.20833	54.1667	18O-H2O			inorganic	H2O	20.0 at% of 18O in the final soil water		24 h	15	Biomass-based methods/18O				5.4 cacl2，6.3 H2O				Fig4	Directly extracted
248			Bayreuth, Germany. 49o58'14''N, 11o37'20''E)	0.402128	12	Croplands	49.9706	11.6222	8.20833	54.1667	18O-H2O			inorganic	H2O	20.0 at% of 18O in the final soil water		24 h	15					5.4 cacl2，6.3 H2O				Fig4	Directly extracted
249			Bayreuth, Germany. 49o58'14''N, 11o37'20''E)	0.223404	12	Croplands	49.9706	11.6222	8.20833	54.1667	18O-H2O			inorganic	H2O	20.0 at% of 18O in the final soil water		24 h	15					5.4 cacl2，6.3 H2O				Fig4	Directly extracted
250			Bayreuth, Germany. 49o58'14''N, 11o37'20''E)	0.0787234	12	Croplands	49.9706	11.6222	8.20833	54.1667	18O-H2O			inorganic	H2O	20.0 at% of 18O in the final soil water		24 h	15	Biomass-based methods/18O				5.4 cacl2，6.3 H2O				Fig4	Directly extracted
251			(49o58'32''N, 11o34'57''E)	0.280851	3	Needleleaf Forest	49.9756	11.5825	7.91667	56.3333	18O-H2O			inorganic	H2O	20.0 at% of 18O in the final soil water		24 h	15					2.9 cacl2，3.8 H2O				Fig4	Directly extracted
252			(49o58'32''N, 11o34'57''E)	0.223404	3	Needleleaf Forest	49.9756	11.5825	7.91667	56.3333	18O-H2O			inorganic	H2O	20.0 at% of 18O in the final soil water		24 h	15					2.9 cacl2，3.8 H2O				Fig4	Directly extracted
253			(49o58'32''N, 11o34'57''E)	0.251064	3	Needleleaf Forest	49.9756	11.5825	7.91667	56.3333	18O-H2O			inorganic	H2O	20.0 at% of 18O in the final soil water		24 h	15	Biomass-based methods/18O				2.9 cacl2，3.8 H2O				Fig4	Directly extracted
254			(49o58'32''N, 11o34'57''E)	0.329787	3	Needleleaf Forest	49.9756	11.5825	7.91667	56.3333	18O-H2O			inorganic	H2O	20.0 at% of 18O in the final soil water		24 h	15					2.9 cacl2，3.8 H2O				Fig4	Directly extracted
255			(49o58'32''N, 11o34'57''E)	0.310638	3	Needleleaf Forest	49.9756	11.5825	7.91667	56.3333	18O-H2O			inorganic	H2O	20.0 at% of 18O in the final soil water		24 h	15					2.9 cacl2，3.8 H2O				Fig4	Directly extracted
256			(49o58'20''N, 11o35'19''E)	0.170213	5	Mixed Forests	49.9722	11.5886	8.04167	55.5	18O-H2O			inorganic	H2O	20.0 at% of 18O in the final soil water		24 h	15					3.6 cacl2，4.2 H2O				Fig4	Directly extracted
257			(49o58'20''N, 11o35'19''E)	0.193617	5	Mixed Forests	49.9722	11.5886	8.04167	55.5	18O-H2O			inorganic	H2O	20.0 at% of 18O in the final soil water		24 h	15	Biomass-based methods/18O				3.6 cacl2，4.2 H2O				Fig4	Directly extracted
258			(49o58'20''N, 11o35'19''E)	0.210638	5	Mixed Forests	49.9722	11.5886	8.04167	55.5	18O-H2O			inorganic	H2O	20.0 at% of 18O in the final soil water		24 h	15					3.6 cacl2，4.2 H2O				Fig4	Directly extracted
259			(49o58'20''N, 11o35'19''E)	0.210638	5	Mixed Forests	49.9722	11.5886	8.04167	55.5	18O-H2O			inorganic	H2O	20.0 at% of 18O in the final soil water		24 h	15					3.6 cacl2，4.2 H2O				Fig4	Directly extracted
260			(49o58'20''N, 11o35'19''E)	0.2	5	Mixed Forests	49.9722	11.5886	8.04167	55.5	18O-H2O			inorganic	H2O	20.0 at% of 18O in the final soil water		24 h	15					3.6 cacl2，4.2 H2O				Fig4	Directly extracted
261	Spohn	Soil microbial carbon use efficiency and biomass turnover in a long- term fertilization experiment in a temperate grassland	Gumpenstein, Austria (49o29'37''N, 14o06'10''E)	0.31111	10	Grasslands	49.4936	14.1028	7	1000	18O-H2O			inorganic	H2O	20.0 at% of 18O in the final soil water		24 h	15	Biomass-based methods/18O		CK		5.2 H2O			0.06056	Fig3	Directly extracted
262				0.32069	10	Grasslands	49.4936	14.1028	7	1000				inorganic	H2O			24 h	15			PK		5.7			0.03944	Fig3	Directly extracted
263				0.45	10	Grasslands	49.4936	14.1028	7	1000				inorganic	H2O			24 h	15			NK		5.1			0.0507	Fig3	Directly extracted
264				0.40888	10	Grasslands	49.4936	14.1028	7	1000				inorganic	H2O			24 h	15			NP		6			0.05071	Fig3	Directly extracted
265				0.42974	10	Grasslands	49.4936	14.1028	7	1000				inorganic	H2O			24 h	15			NPK		5.8			0.0507	Fig3	Directly extracted
266	Sharif	Mineralization of Carbon-14-Labeled Plant Residues in Conventional Tillage and No-Till Systems	Woodslee, ON, Canada (42°13' N, 82°44' W)	0.8994	12	Croplands	42.2167	-82.7333	8.9	832	14C-labeled wheat residues			high-molecular compound	residue			86 d	25	1-CO2/Total	conventional tillage	straw surface	0~5	7.26				Fig 3	1-data from Fig 3
267				0.909	12	Croplands	42.2167	-82.7333	8.9	832	14C-labeled wheat residues			high-molecular compound	residue			86 d	25			straw incorporation	0~5	7.26				Fig 3	1-data from Fig 3
268				0.9169	12	Croplands	42.2167	-82.7333	8.9	832	14C-labeled wheat residues			high-molecular compound	residue			86 d	25		no tillage	straw surface	0~5	7.02				Fig 3	1-data from Fig 3
269				0.9067	12	Croplands	42.2167	-82.7333	8.9	832	14C-labeled wheat residues			high-molecular compound	residue			86 d	25			straw incorporation	0~5	7.02				Fig 3	1-data from Fig 3
270				0.9107	12	Croplands	42.2167	-82.7333	8.9	832	14C-labeled wheat residues			high-molecular compound	residue			86 d	25		no tillage	straw surface	10~15	7.27				Fig 3	1-data from Fig 3
271				0.9088	12	Croplands	42.2167	-82.7333	8.9	832	14C-labeled wheat residues			high-molecular compound	residue			86 d	25			straw incorporation	10~15	7.27				Fig 3	1-data from Fig 3
272	Lipson	The trade-off between growth rate and yield in microbial communities and the consequences for under-snow soil respiration in a high elevation coniferous forest	Niwot Ridge AmeriFlux site located in a subalpine forest near Nederland, Colorado (40o1'58'' N; 105o32'47'' W, 3,050 m a.s.l.)	0.49836	1	Evergreen Needleleaf Forest	40.0328	-105.546	4	800	glutamate or glucose		3.8	glucose	glucose	4 mg tracer-C per g soil			14		CK	July					0.00878	Fig2	Directly extracted
273				0.47599	1	Evergreen Needleleaf Forest	40.0328	-105.546	4	800	glutamate or glucose		3.8	glucose	glucose	4 mg tracer-C per g soil			14			Nov					0.00702	Fig2	Directly extracted
274				0.42906	1	Evergreen Needleleaf Forest	40.0328	-105.546	4	800	glutamate or glucose		3.8	glucose	glucose	4 mg tracer-C per g soil			14			Jan					0.00702	Fig2	Directly extracted
275				0.39441	1	Evergreen Needleleaf Forest	40.0328	-105.546	4	800	glutamate or glucose		3.8	glucose	glucose	4 mg tracer-C per g soil			14			Apr					0.00527	Fig2	Directly extracted
276				0.49836	1	Evergreen Needleleaf Forest	40.0328	-105.546	4	800	glutamate or glucose		3.8	glucose	glucose	4 mg tracer-C per g soil			14		Fungi	July					0.00878	Fig2	Directly extracted
277				0.47599	1	Evergreen Needleleaf Forest	40.0328	-105.546	4	800	glutamate or glucose		3.8	glucose	glucose	4 mg tracer-C per g soil			14			Nov					0.00702	Fig2	Directly extracted
278				0.42906	1	Evergreen Needleleaf Forest	40.0328	-105.546	4	800	glutamate or glucose		3.8	glucose	glucose	4 mg tracer-C per g soil			14			Jan					0.00702	Fig2	Directly extracted
279				0.39441	1	Evergreen Needleleaf Forest	40.0328	-105.546	4	800	glutamate or glucose		3.8	glucose	glucose	4 mg tracer-C per g soil			14			Apr					0.00527	Fig2	Directly extracted
280				0.44946	1	Evergreen Needleleaf Forest	40.0328	-105.546	4	800	glutamate or glucose		3.8	glucose	glucose	4 mg tracer-C per g soil			14		Bacteria	July					0.00526	Fig2	Directly extracted
281				0.45165	1	Evergreen Needleleaf Forest	40.0328	-105.546	4	800	glutamate or glucose		3.8	glucose	glucose	4 mg tracer-C per g soil			14			Nov					0.00526	Fig2	Directly extracted
282				0.43103	1	Evergreen Needleleaf Forest	40.0328	-105.546	4	800	glutamate or glucose		3.8	glucose	glucose	4 mg tracer-C per g soil			14			Jan					0.00702	Fig2	Directly extracted
283				0.41744	1	Evergreen Needleleaf Forest	40.0328	-105.546	4	800	glutamate or glucose		3.8	glucose	glucose	4 mg tracer-C per g soil			14			Apr					0.00702	Fig2	Directly extracted
284	Anderson	Carbon assimilation and microbial activity in soil	Agricultural Research Centre at Braunschweig-Volkenrod	0.37	12	Croplands	52.2667	10.5167	8.80833	51.8333	glucose		4	glucose	glucose	54.5 ug glucose-C g-1 soil		24 h	22	Substrate-based methods		54.5 ug glucose-C g-1 soil		5.4 (KCL)				Table2	Directly extracted
285				0.49	12	Croplands	52.2667	10.5167	8.80833	51.8333	glucose		4	glucose	glucose	90.8 ug glucose-C g-1 soil		24 h	22			90.8 ug glucose-C g-1 soil						Table2	Directly extracted
286			a beech forest near Gottingen	0.53	4	Deciduous Broadleaf Forest	51.5339	9.93556	8.45833	54.3333	glucose		4	glucose	glucose	1089.9 ug glucose-C g-1 soil		48 h	22			1089.9 ug glucose-C g-1 soil		5.3				Table2	Directly extracted
287				0.49	4	Deciduous Broadleaf Forest	51.5339	9.93556	8.45833	54.3333	glucose		4	glucose	glucose	2543.3 ug glucose-C g-1 soil		48 h	22			2543.3 ug glucose-C g-1 soil						Table2	Directly extracted
288	Schneckenberger	Microbial utilization and mineralization of [14C]glucose added in six orders of concentration to soil	the University of Hohenheim, Stuttgart, Baden- Wurttemberg, Germany (48o43' N, 9o13' E)	0.733333	10	Grasslands	48.7167	9.21667	8.7	679	glucose		4	glucose	glucose	0.0009 ug glucose-C g-1 soil		2 d	18	Biomass-based methods		0.0009 ug glucose-C g-1 soil						Fig4	Eq. 3
289			the University of Hohenheim, Stuttgart, Baden- Wurttemberg, Germany (48o43' N, 9o13' E)	0.786082	10	Grasslands	48.7167	9.21667	8.7	679	glucose		4	glucose	glucose	0.26 ug glucose-C g-1 soil		2 d	18	Biomass-based methods		0.26 ug glucose-C g-1 soil						Fig4	Eq. 3
290			the University of Hohenheim, Stuttgart, Baden- Wurttemberg, Germany (48o43' N, 9o13' E)	0.804444	10	Grasslands	48.7167	9.21667	8.7	679	glucose		4	glucose	glucose	2.6 ug glucose-C g-1 soil		2 d	18	Biomass-based methods		2.6 ug glucose-C g-1 soil						Fig4	Eq. 3
291			the University of Hohenheim, Stuttgart, Baden- Wurttemberg, Germany (48o43' N, 9o13' E)	0.745843	10	Grasslands	48.7167	9.21667	8.7	679	glucose		4	glucose	glucose	26 ug glucose-C g-1 soil		2 d	18	Biomass-based methods		26 ug glucose-C g-1 soil						Fig4	Eq. 3
292			the University of Hohenheim, Stuttgart, Baden- Wurttemberg, Germany (48o43' N, 9o13' E)	0.538194	10	Grasslands	48.7167	9.21667	8.7	679	glucose		4	glucose	glucose	260 ug glucose-C g-1 soil		2 d	18	Biomass-based methods		260 ug glucose-C g-1 soil						Fig4	Eq. 3
293			the University of Hohenheim, Stuttgart, Baden- Wurttemberg, Germany (48o43' N, 9o13' E)	0.610879	10	Grasslands	48.7167	9.21667	8.7	679	glucose		4	glucose	glucose	0.0009 ug glucose-C g-1 soil		6 d	18	Biomass-based methods		0.0009 ug glucose-C g-1 soil						Fig4	Eq. 3
294			the University of Hohenheim, Stuttgart, Baden- Wurttemberg, Germany (48o43' N, 9o13' E)	0.619565	10	Grasslands	48.7167	9.21667	8.7	679	glucose		4	glucose	glucose	0.26 ug glucose-C g-1 soil		6 d	18	Biomass-based methods		0.26 ug glucose-C g-1 soil						Fig4	Eq. 3
295			the University of Hohenheim, Stuttgart, Baden- Wurttemberg, Germany (48o43' N, 9o13' E)	0.661491	10	Grasslands	48.7167	9.21667	8.7	679	glucose		4	glucose	glucose	2.6 ug glucose-C g-1 soil		6 d	18	Biomass-based methods		2.6 ug glucose-C g-1 soil						Fig4	Eq. 3
296			the University of Hohenheim, Stuttgart, Baden- Wurttemberg, Germany (48o43' N, 9o13' E)	0.578947	10	Grasslands	48.7167	9.21667	8.7	679	glucose		4	glucose	glucose	26 ug glucose-C g-1 soil		6 d	18	Biomass-based methods		26 ug glucose-C g-1 soil						Fig4	Eq. 3
297			the University of Hohenheim, Stuttgart, Baden- Wurttemberg, Germany (48o43' N, 9o13' E)	0.399254	10	Grasslands	48.7167	9.21667	8.7	679	glucose		4	glucose	glucose	260 ug glucose-C g-1 soil		6 d	18	Biomass-based methods		260 ug glucose-C g-1 soil						Fig4	Eq. 3
298			the University of Hohenheim, Stuttgart, Baden- Wurttemberg, Germany (48o43' N, 9o13' E)	0.554054	10	Grasslands	48.7167	9.21667	8.7	679	glucose		4	glucose	glucose	0.0009 ug glucose-C g-1 soil		12 d	18	Biomass-based methods		0.0009 ug glucose-C g-1 soil						Fig4	Eq. 3
299			the University of Hohenheim, Stuttgart, Baden- Wurttemberg, Germany (48o43' N, 9o13' E)	0.675362	10	Grasslands	48.7167	9.21667	8.7	679	glucose		4	glucose	glucose	0.26 ug glucose-C g-1 soil		12 d	18	Biomass-based methods		0.26 ug glucose-C g-1 soil						Fig4	Eq. 3
300			the University of Hohenheim, Stuttgart, Baden- Wurttemberg, Germany (48o43' N, 9o13' E)	0.637771	10	Grasslands	48.7167	9.21667	8.7	679	glucose		4	glucose	glucose	2.6 ug glucose-C g-1 soil		12 d	18	Biomass-based methods		2.6 ug glucose-C g-1 soil						Fig4	Eq. 3
301			the University of Hohenheim, Stuttgart, Baden- Wurttemberg, Germany (48o43' N, 9o13' E)	0.525424	10	Grasslands	48.7167	9.21667	8.7	679	glucose		4	glucose	glucose	26 ug glucose-C g-1 soil		12 d	18	Biomass-based methods		26 ug glucose-C g-1 soil						Fig4	Eq. 3
302			the University of Hohenheim, Stuttgart, Baden- Wurttemberg, Germany (48o43' N, 9o13' E)	0.367041	10	Grasslands	48.7167	9.21667	8.7	679	glucose		4	glucose	glucose	260 ug glucose-C g-1 soil		12 d	18	Biomass-based methods		260 ug glucose-C g-1 soil						Fig4	Eq. 3
303			the University of Hohenheim, Stuttgart, Baden- Wurttemberg, Germany (48o43' N, 9o13' E)	0.35119	10	Grasslands	48.7167	9.21667	8.7	679	glucose		4	glucose	glucose	0.0009 ug glucose-C g-1 soil		22 d	18	Biomass-based methods		0.0009 ug glucose-C g-1 soil						Fig4	Eq. 3
304			the University of Hohenheim, Stuttgart, Baden- Wurttemberg, Germany (48o43' N, 9o13' E)	0.416268	10	Grasslands	48.7167	9.21667	8.7	679	glucose		4	glucose	glucose	0.26 ug glucose-C g-1 soil		22 d	18	Biomass-based methods		0.26 ug glucose-C g-1 soil						Fig4	Eq. 3
305			the University of Hohenheim, Stuttgart, Baden- Wurttemberg, Germany (48o43' N, 9o13' E)	0.356784	10	Grasslands	48.7167	9.21667	8.7	679	glucose		4	glucose	glucose	2.6 ug glucose-C g-1 soil		22 d	18	Biomass-based methods		2.6 ug glucose-C g-1 soil						Fig4	Eq. 3
306			the University of Hohenheim, Stuttgart, Baden- Wurttemberg, Germany (48o43' N, 9o13' E)	0.265403	10	Grasslands	48.7167	9.21667	8.7	679	glucose		4	glucose	glucose	26 ug glucose-C g-1 soil		22 d	18	Biomass-based methods		26 ug glucose-C g-1 soil						Fig4	Eq. 3
307			the University of Hohenheim, Stuttgart, Baden- Wurttemberg, Germany (48o43' N, 9o13' E)	0.175676	10	Grasslands	48.7167	9.21667	8.7	679	glucose		4	glucose	glucose	260 ug glucose-C g-1 soil		22 d	18	Biomass-based methods		260 ug glucose-C g-1 soil						Fig4	Eq. 3
308	Laura L. Parsons and M. Scott Smith 1989	Microbial Utilization of Carbon-14-Glucose in Aerobic vs. Anaerobic Denitrifying Soils		0.58	10	Grasslands	38.0757	-84.5459	12.5833	1149	Glucose-C		4	glucose	glucose			96h
309				0.5	10	Grasslands	38.0757	-84.5459	12.5833	1149	Glucose-C		4	glucose	glucose			96h
310				0.54	10	Grasslands	38.0757	-84.5459	12.5833	1149	Glucose-C		4	glucose	glucose			72h
311				0.44	10	Grasslands	38.0757	-84.5459	12.5833	1149	Glucose-C		4	glucose	glucose			72h
312				0.73	10	Grasslands	38.0757	-84.5459	12.5833	1149	Glucose-C		4	glucose	glucose			96h
313				0.61	10	Grasslands	38.0757	-84.5459	12.5833	1149	Glucose-C		4	glucose	glucose			96h
314	Olivier C. DeveÃvre, William R. HorwaÂ th,2000	Decomposition of rice straw and microbial carbon use eciency under dierent soil temperatures and moistures	Maxwell,CA	0.61	12	Croplands	39.2762	-122.192	15.85	438	rice straw			high-molecular compound	residue				5						39.1
315			Maxwell,CA	0.4	12	Croplands	39.2762	-122.192	15.85	438	rice straw			high-molecular compound	residue				15						39.1
316			Maxwell,CA	0.34	12	Croplands	39.2762	-122.192	15.85	438	rice straw			high-molecular compound	residue				25						39.1
317			Maxwell,CA	0.6	12	Croplands	39.2762	-122.192	15.85	438	rice straw			high-molecular compound	residue				5						39.1
318			Maxwell,CA	0.44	12	Croplands	39.2762	-122.192	15.85	438	rice straw			high-molecular compound	residue				15						39.1
319			Maxwell,CA	0.35	12	Croplands	39.2762	-122.192	15.85	438	rice straw			high-molecular compound	residue				25						39.1
320			Maxwell,CA	0.51	12	Croplands	39.2762	-122.192	15.85	438	rice straw			high-molecular compound	residue				5						78
321			Maxwell,CA	0.36	12	Croplands	39.2762	-122.192	15.85	438	rice straw			high-molecular compound	residue				15						78
322			Maxwell,CA	0.3	12	Croplands	39.2762	-122.192	15.85	438	rice straw			high-molecular compound	residue				25						78
323			Maxwell,CA	0.55	12	Croplands	39.2762	-122.192	15.85	438	rice straw			high-molecular compound	residue				5						78
324			Maxwell,CA	0.41	12	Croplands	39.2762	-122.192	15.85	438	rice straw			high-molecular compound	residue				15						78
325			Maxwell,CA	0.35	12	Croplands	39.2762	-122.192	15.85	438	rice straw			high-molecular compound	residue				25						78
326	Serita D. Frey1*, Juhwan Lee2, 2013	The temperature response of soil microbial efficiency and its feedback to climate	the Prospect Hill Tract at the Harvard Forest Long-Term Ecological Research (LTER) site in Petersham, Massachusetts, USA	0.649389	5	Forest	42.5315	-72.1899	6.78333	1142	Glucose		4	glucose	glucose				5
327			the Prospect Hill Tract at the Harvard Forest Long-Term Ecological Research (LTER) site in Petersham, Massachusetts, USA	0.735452	5	Forest	42.5315	-72.1899	6.78333	1142	Glucose		4	glucose	glucose				15
328			the Prospect Hill Tract at the Harvard Forest Long-Term Ecological Research (LTER) site in Petersham, Massachusetts, USA	0.647433	5	Forest	42.5315	-72.1899	6.78333	1142	Glucose		4	glucose	glucose				25
329			the Prospect Hill Tract at the Harvard Forest Long-Term Ecological Research (LTER) site in Petersham, Massachusetts, USA	0.657213	5	Forest	42.5315	-72.1899	6.78333	1142	Glutamic acid		3.6	organic acid	amino acid				5
330			the Prospect Hill Tract at the Harvard Forest Long-Term Ecological Research (LTER) site in Petersham, Massachusetts, USA	0.596577	5	Forest	42.5315	-72.1899	6.78333	1142	Glutamic acid		3.6	organic acid	amino acid				15
331			the Prospect Hill Tract at the Harvard Forest Long-Term Ecological Research (LTER) site in Petersham, Massachusetts, USA	0.459658	5	Forest	42.5315	-72.1899	6.78333	1142	Glutamic acid		3.6	organic acid	amino acid				25
332			the Prospect Hill Tract at the Harvard Forest Long-Term Ecological Research (LTER) site in Petersham, Massachusetts, USA	0.397066	5	Forest	42.5315	-72.1899	6.78333	1142	Phenol		4.67	organic acid	other organic acid				5
333			the Prospect Hill Tract at the Harvard Forest Long-Term Ecological Research (LTER) site in Petersham, Massachusetts, USA	0.174083	5	Forest	42.5315	-72.1899	6.78333	1142	Phenol		4.67	organic acid	other organic acid				15
334			the Prospect Hill Tract at the Harvard Forest Long-Term Ecological Research (LTER) site in Petersham, Massachusetts, USA	0.162347	5	Forest	42.5315	-72.1899	6.78333	1142	Phenol		4.67	organic acid	other organic acid				25
335			the Prospect Hill Tract at the Harvard Forest Long-Term Ecological Research (LTER) site in Petersham, Massachusetts, USA	0.0469438	5	Forest	42.5315	-72.1899	6.78333	1142	Oxalic acid		1	organic acid	other organic acid				5
336			the Prospect Hill Tract at the Harvard Forest Long-Term Ecological Research (LTER) site in Petersham, Massachusetts, USA	0.0293399	5	Forest	42.5315	-72.1899	6.78333	1142	Oxalic acid		1	organic acid	other organic acid				15
337			the Prospect Hill Tract at the Harvard Forest Long-Term Ecological Research (LTER) site in Petersham, Massachusetts, USA	0.0332518	5	Forest	42.5315	-72.1899	6.78333	1142	Oxalic acid		1	organic acid	other organic acid				25
338			the Prospect Hill Tract at the Harvard Forest Long-Term Ecological Research (LTER) site in Petersham, Massachusetts, USA	0.294688	5	Forest	42.5315	-72.1899	6.78333	1142	Oxalic acid		1	organic acid	other organic acid				5
339			the Prospect Hill Tract at the Harvard Forest Long-Term Ecological Research (LTER) site in Petersham, Massachusetts, USA	0.167206	5	Forest	42.5315	-72.1899	6.78333	1142	Oxalic acid		1	organic acid	other organic acid				15
340			the Prospect Hill Tract at the Harvard Forest Long-Term Ecological Research (LTER) site in Petersham, Massachusetts, USA	0.142263	5	Forest	42.5315	-72.1899	6.78333	1142	Oxalic acid		1	organic acid	other organic acid				25
341			the Prospect Hill Tract at the Harvard Forest Long-Term Ecological Research (LTER) site in Petersham, Massachusetts, USA	0.276	5	Forest	42.5315	-72.1899	6.78333	1142	Oxalic acid		1	organic acid	other organic acid				5
342			the Prospect Hill Tract at the Harvard Forest Long-Term Ecological Research (LTER) site in Petersham, Massachusetts, USA	0.186	5	Forest	42.5315	-72.1899	6.78333	1142	Oxalic acid		1	organic acid	other organic acid				15
343			the Prospect Hill Tract at the Harvard Forest Long-Term Ecological Research (LTER) site in Petersham, Massachusetts, USA	0.146	5	Forest	42.5315	-72.1899	6.78333	1142	Oxalic acid		1	organic acid	other organic acid				25
344			the Prospect Hill Tract at the Harvard Forest Long-Term Ecological Research (LTER) site in Petersham, Massachusetts, USA	0.336986	5	Forest	42.5315	-72.1899	6.78333	1142	Oxalic acid		1	organic acid	other organic acid				5
345			the Prospect Hill Tract at the Harvard Forest Long-Term Ecological Research (LTER) site in Petersham, Massachusetts, USA	0.090411	5	Forest	42.5315	-72.1899	6.78333	1142	Oxalic acid		1	organic acid	other organic acid				15
346			the Prospect Hill Tract at the Harvard Forest Long-Term Ecological Research (LTER) site in Petersham, Massachusetts, USA	0.0977169	5	Forest	42.5315	-72.1899	6.78333	1142	Oxalic acid		1	organic acid	other organic acid				25
347			the Prospect Hill Tract at the Harvard Forest Long-Term Ecological Research (LTER) site in Petersham, Massachusetts, USA	0.315982	5	Forest	42.5315	-72.1899	6.78333	1142	Oxalic acid		1	organic acid	other organic acid				5
348			the Prospect Hill Tract at the Harvard Forest Long-Term Ecological Research (LTER) site in Petersham, Massachusetts, USA	0.182648	5	Forest	42.5315	-72.1899	6.78333	1142	Oxalic acid		1	organic acid	other organic acid				15
349			the Prospect Hill Tract at the Harvard Forest Long-Term Ecological Research (LTER) site in Petersham, Massachusetts, USA	0.130594	5	Forest	42.5315	-72.1899	6.78333	1142	Oxalic acid		1	organic acid	other organic acid				25
350	Rachel K. Thieta,*, Serita D. Freya,2006	Do growth yield efficiencies differ between soil microbial communities differing in fungal:bacterial ratios? Reality check and methodological issues	the Ohio Agricultural Research and Development Center in Wooster, OH, USA	0.59	12	Croplands	40.8051	-81.9351	9.5	733	13C-glucose+N			glucose	glucose+N			10h	25
351			the Ohio Agricultural Research and Development Center in Wooster, OH, USA	0.69	12	Croplands	40.8051	-81.9351	9.5	733	13C-glucose+N			glucose	glucose+N			10h	25
352			the Ohio Agricultural Research and Development Center in Wooster, OH, USA	0.61	12	Croplands	40.8051	-81.9351	9.5	733	13C-glucose+N			glucose	glucose+N			10h	25
353			the Ohio Agricultural Research and Development Center in Wooster, OH, USA	0.7	12	Croplands	40.8051	-81.9351	9.5	733	13C-glucose+N			glucose	glucose+N			10h	25
354			the Ohio Agricultural Research and Development Center in Wooster, OH, USA	0.62	12	Croplands	40.8051	-81.9351	9.5	733	13C-glucose		4	glucose	glucose			10h	25
355			the Ohio Agricultural Research and Development Center in Wooster, OH, USA	0.78	12	Croplands	40.8051	-81.9351	9.5	733	13C-glucose		4	glucose	glucose			10h	25
356			the Ohio Agricultural Research and Development Center in Wooster, OH, USA	0.6	12	Croplands	40.8051	-81.9351	9.5	733	13C-glucose		4	glucose	glucose			10h	25
357			the Ohio Agricultural Research and Development Center in Wooster, OH, USA	0.76	12	Croplands	40.8051	-81.9351	9.5	733	13C-glucose		4	glucose	glucose			10h	25
358	Hana Šantrůčková . Tomáš Picek,2004	Short-term partitioning of 14C-[U]-glucose in the soil microbial pool under varied aeration status		0.71	12	Croplands	49.0235	14.4582	8.35	717	14C-[U]-glucose		4	glucose	glucose			16h
359				0.69	12	Croplands	49.0235	14.4582	8.35	717	14C-[U]-glucose		4	glucose	glucose			24h
360				0.74	12	Croplands	49.0235	14.4582	8.35	717	14C-[U]-glucose		4	glucose	glucose			48h
361				0.72	12	Croplands	49.0235	14.4582	8.35	717	14C-[U]-glucose		4	glucose	glucose			72h
362				0.66	12	Croplands	49.0235	14.4582	8.35	717	14C-[U]-glucose		4	glucose	glucose			16h
363				0.52	12	Croplands	49.0235	14.4582	8.35	717	14C-[U]-glucose		4	glucose	glucose			24h
364				0.47	12	Croplands	49.0235	14.4582	8.35	717	14C-[U]-glucose		4	glucose	glucose			48h
365				0.43	12	Croplands	49.0235	14.4582	8.35	717	14C-[U]-glucose		4	glucose	glucose			72h
366				0.74	12	Croplands	49.0235	14.4582	8.35	717	14C-[U]-glucose		4	glucose	glucose			16h
367				0.74	12	Croplands	49.0235	14.4582	8.35	717	14C-[U]-glucose		4	glucose	glucose			24h
368				0.76	12	Croplands	49.0235	14.4582	8.35	717	14C-[U]-glucose		4	glucose	glucose			48h
369				0.75	12	Croplands	49.0235	14.4582	8.35	717	14C-[U]-glucose		4	glucose	glucose			72h
370				0.45	12	Croplands	49.0235	14.4582	8.35	717	14C-[U]-glucose		4	glucose	glucose			72h
371	J. Megan Steinweg,Alain F. Plante,2008	Patterns of substrate utilization during long-term incubations at different temperatures	the Northern Great Plains Research Laboratory located near Mandan, North Dakota	0.654	12	Croplands	46.7667	-100.917	5	402	Cellobiose (a glucose disaccharide derived from the partial hydrolysis of cellulose)		4	high-molecular compound	high-molecular			0d	15
372			the Northern Great Plains Research Laboratory located near Mandan, North Dakota	0.785	12	Croplands	46.7667	-100.917	5	402	Cellobiose (a glucose disaccharide derived from the partial hydrolysis of cellulose)		4	high-molecular compound	high-molecular			90d	15
373			the Northern Great Plains Research Laboratory located near Mandan, North Dakota	0.714	12	Croplands	46.7667	-100.917	5	402	Cellobiose (a glucose disaccharide derived from the partial hydrolysis of cellulose)		4	high-molecular compound	high-molecular			360d	15
374			the Northern Great Plains Research Laboratory located near Mandan, North Dakota	0.805	12	Croplands	46.7667	-100.917	5	402	Cellobiose (a glucose disaccharide derived from the partial hydrolysis of cellulose)		4	high-molecular compound	high-molecular			600d	15
375			the Northern Great Plains Research Laboratory located near Mandan, North Dakota	0.602	12	Croplands	46.7667	-100.917	5	402	Cellobiose (a glucose disaccharide derived from the partial hydrolysis of cellulose)		4	high-molecular compound	high-molecular			0d	25
376			the Northern Great Plains Research Laboratory located near Mandan, North Dakota	0.634	12	Croplands	46.7667	-100.917	5	402	Cellobiose (a glucose disaccharide derived from the partial hydrolysis of cellulose)		4	high-molecular compound	high-molecular			90d	25
377			the Northern Great Plains Research Laboratory located near Mandan, North Dakota	0.725	12	Croplands	46.7667	-100.917	5	402	Cellobiose (a glucose disaccharide derived from the partial hydrolysis of cellulose)		4	high-molecular compound	high-molecular			360d	25
378			the Northern Great Plains Research Laboratory located near Mandan, North Dakota	0.657	12	Croplands	46.7667	-100.917	5	402	Cellobiose (a glucose disaccharide derived from the partial hydrolysis of cellulose)		4	high-molecular compound	high-molecular			600d	25
379	Justin B. Brant, Elizabeth W. Sulzman,2006	Microbial community utilization of added carbon substrates in response to long-term carbon input manipulation	H.J. Andrews Experimental Forest (HJA) in Oregon	0.76	1	Needleleaf Forest	44.25	-122.167	8.7	2370	Glucose		4	glucose	glucose			2d	22				0–10
380			H.J. Andrews Experimental Forest (HJA) in Oregon	0.3	1	Needleleaf Forest	44.25	-122.167	8.7	2370	Glutamate		3.6	organic acid	amino acid			2d	22				0–10
381			H.J. Andrews Experimental Forest (HJA) in Oregon	0.047	1	Needleleaf Forest	44.25	-122.167	8.7	2370	Oxalate		1	organic acid	other organic acid			2d	22				0–10
382			H.J. Andrews Experimental Forest (HJA) in Oregon	0.42	1	Needleleaf Forest	44.25	-122.167	8.7	2370	Phenol		4.67	organic acid	other organic acid			2d	22				0–10
383			H.J. Andrews Experimental Forest (HJA) in Oregon	0.77	1	Needleleaf Forest	44.25	-122.167	8.7	2370	Glucose		4	glucose	glucose			2d	22				0–10
384			H.J. Andrews Experimental Forest (HJA) in Oregon	0.31	1	Needleleaf Forest	44.25	-122.167	8.7	2370	Glutamate		3.6	organic acid	amino acid			2d	22				0–10
385			H.J. Andrews Experimental Forest (HJA) in Oregon	0.049	1	Needleleaf Forest	44.25	-122.167	8.7	2370	Oxalate		1	organic acid	other organic acid			2d	22				0–10
386			H.J. Andrews Experimental Forest (HJA) in Oregon	0.38	1	Needleleaf Forest	44.25	-122.167	8.7	2370	Phenol		4.67	organic acid	other organic acid			2d	22				0–10
387			H.J. Andrews Experimental Forest (HJA) in Oregon	0.82	1	Needleleaf Forest	44.25	-122.167	8.7	2370	Glucose		4	glucose	glucose			2d	22				0–10
388			H.J. Andrews Experimental Forest (HJA) in Oregon	0.28	1	Needleleaf Forest	44.25	-122.167	8.7	2370	Glutamate		3.6	organic acid	amino acid			2d	22				0–10
389			H.J. Andrews Experimental Forest (HJA) in Oregon	0.009	1	Needleleaf Forest	44.25	-122.167	8.7	2370	Oxalate		1	organic acid	other organic acid			2d	22				0–10
390			H.J. Andrews Experimental Forest (HJA) in Oregon	0.37	1	Needleleaf Forest	44.25	-122.167	8.7	2370	Phenol		4.67	organic acid	other organic acid			2d	22				0–10
391	C. Nguyen*, A. Guckert,2001	Short-term utilisation of 14C-[U]glucose by soil microorganisms in relation to carbon availability	Nancy, North-East of France	0.922	12	Croplands	48.6921	6.18442	9.65833	731	14C-glucose		4	glucose	glucose			1h	22				0-30	6.5
392			Nancy, North-East of France	0.72	12	Croplands	48.6921	6.18442	9.65833	731	14C-glucose		4	glucose	glucose			3d	22				0-30	6.5
393			Nancy, North-East of France	0.913	12	Croplands	48.6921	6.18442	9.65833	731	14C-glucose		4	glucose	glucose			1h	22				0-30	6.5
394			Nancy, North-East of France	0.678	12	Croplands	48.6921	6.18442	9.65833	731	14C-glucose		4	glucose	glucose			3d	22				0-30	6.5
395	MELANY C. FISK, TIMOTHY J. FAHEY,2001	Microbial biomass and nitrogen cycling responses to fertilization and litter removal in young northern hardwood forests	theWhiteMountain National Forest, NH.	0.34	4	Deciduous Broadleaf Forest	44.1486	-71.453	3.275	1405									22
396			theWhiteMountain National Forest, NH.	0.23	4	Deciduous Broadleaf Forest	44.1486	-71.453	3.275	1405									22
397			theWhiteMountain National Forest, NH.	0.26	4	Deciduous Broadleaf Forest	44.1486	-71.453	3.275	1405									22
398	P. A. W. van Hees & E. Johansson ，2008	Dynamics of simple carbon compounds in two forest soils as revealed by soil solution concentrations and biodegradation kinetics	Svartberget Research Park, 70 km NWof Umeå, Sweden	0.62867	1	Needleleaf Forest	64.2333	10.7667	3.68333	1231	14C-labelled glucose		4	glucose	glucose			170h	5				E horizon (0-10cm)	4.13
399			Svartberget Research Park, 70 km NWof Umeå, Sweden	0.684163	1	Needleleaf Forest	64.2333	10.7667	3.68333	1231	14C-labelled glucose		4	glucose	glucose			170h	5				Bs1 horizon (10-15cm)	5.1
400			Svartberget Research Park, 70 km NWof Umeå, Sweden	0.767401	1	Needleleaf Forest	64.2333	10.7667	3.68333	1231	14C-labelled glucose		4	glucose	glucose			170h	5				Bs2 horizon (15-20cm)	6.02
401			Svartberget Research Park, 70 km NWof Umeå, Sweden	0.695896	1	Needleleaf Forest	64.2333	10.7667	3.68333	1231	14C-labelled galactose		4	glucose	glucose			170h	5				O2 horizon (0–3cm)	3.38
402			Svartberget Research Park, 70 km NWof Umeå, Sweden	0.451068	1	Needleleaf Forest	64.2333	10.7667	3.68333	1231	14C-labelled galactose		4	glucose	glucose			170h	5				E horizon (0-10cm)	4.13
403			Svartberget Research Park, 70 km NWof Umeå, Sweden	0.561413	1	Needleleaf Forest	64.2333	10.7667	3.68333	1231	14C-labelled galactose		4	glucose	glucose			170h	5				Bs1 horizon (10-15cm)	5.1
404			Svartberget Research Park, 70 km NWof Umeå, Sweden	0.702045	1	Needleleaf Forest	64.2333	10.7667	3.68333	1231	14C-labelled glucose		4	glucose	glucose			170h	5				O2 horizon (0–3cm)	3.38
405			Svartberget Research Park, 70 km NWof Umeå, Sweden	0.80023	1	Needleleaf Forest	64.2333	10.7667	3.68333	1231	14C-labelled glucose		4	glucose	glucose			170h	5				E horizon (0-5cm)	3.72
406			Svartberget Research Park, 70 km NWof Umeå, Sweden	0.654771	1	Needleleaf Forest	64.2333	10.7667	3.68333	1231	14C-labelled glucose		4	glucose	glucose			170h	5				Bs2 horizon (10-15cm)	5.62
407			Svartberget Research Park, 70 km NWof Umeå, Sweden	0.582222	1	Needleleaf Forest	64.2333	10.7667	3.68333	1231	14C-labelled galactose		4	glucose	glucose			170h	5				O1 horizon (8–4 cm)	3.46
408			Svartberget Research Park, 70 km NWof Umeå, Sweden	0.631111	1	Needleleaf Forest	64.2333	10.7667	3.68333	1231	14C-labelled galactose		4	glucose	glucose			170h	5				O2 horizon (0–3cm)	3.38
409			Svartberget Research Park, 70 km NWof Umeå, Sweden	0.697778	1	Needleleaf Forest	64.2333	10.7667	3.68333	1231	14C-labelled galactose		4	glucose	glucose			170h	5				E horizon (0-5cm)	3.72
410			Svartberget Research Park, 70 km NWof Umeå, Sweden	0.382222	1	Needleleaf Forest	64.2333	10.7667	3.68333	1231	14C-labelled galactose		4	glucose	glucose			170h	5				Bs1 horizon (5-10cm)	5.49
411	COLIN L. TUCKER，JENNIFER BELL，2012	Does declining carbon-use efficiency explain thermal acclimation of soil respiration with warming?	Pole Mountain in southeast Wyoming.	0.906338	10	Grasslands	41.2511	-105.44	2.875	438	Dextrose		4	glucose	glucose			2d	1.5				0-15
412			Pole Mountain in southeast Wyoming.	0.714085	10	Grasslands	41.2511	-105.44	2.875	438	Dextrose		4	glucose	glucose			2d	10				0-15
413			Pole Mountain in southeast Wyoming.	0.53662	10	Grasslands	41.2511	-105.44	2.875	438	Dextrose		4	glucose	glucose			2d	22.5				0-15
414			Pole Mountain in southeast Wyoming.	0.908803	10	Grasslands	41.2511	-105.44	2.875	438	Dextrose		4	glucose	glucose			2d	1.5				0-15
415			Pole Mountain in southeast Wyoming.	0.790493	10	Grasslands	41.2511	-105.44	2.875	438	Dextrose		4	glucose	glucose			2d	10				0-15
416			Pole Mountain in southeast Wyoming.	0.677113	10	Grasslands	41.2511	-105.44	2.875	438	Dextrose		4	glucose	glucose			2d	22.5				0-15
417	S.D.Frey,V.V.S.R.Gupta,2001	Protozoan grazing affects estimates of carbon utilization efficiency of the soil microbial community	Central Great Plains Research Station at Akron,Colorado,USA	0.58	12	Croplands	40.1529	-103.136	9.31667	407	glucose		4	glucose	glucose				25				0-5	5.79
418			Central Great Plains Research Station at Akron,Colorado,USA	0.58	12	Croplands	40.1529	-103.136	9.31667	407	glucose		4	glucose	glucose			20h	25				0-5	5.79
419			Central Great Plains Research Station at Akron,Colorado,USA	0.57	12	Croplands	40.1529	-103.136	9.31667	407	glucose		4	glucose	glucose			20h	25				0-5	5.79
420			Central Great Plains Research Station at Akron,Colorado,USA	0.65	12	Croplands	40.1529	-103.136	9.31667	407	glucose		4	glucose	glucose				25				0-5	5.79
421			Central Great Plains Research Station at Akron,Colorado,USA	0.41	12	Croplands	40.1529	-103.136	9.31667	407	glucose		4	glucose	glucose			13h	25				0-5	5.79
422			Central Great Plains Research Station at Akron,Colorado,USA	0.24	12	Croplands	40.1529	-103.136	9.31667	407	glucose		4	glucose	glucose			13h	25				0-5	5.79
423			Waite Agricultural Research Institute in South Australia	0.56	12	Croplands	-34.9696	138.636	15.7333	635	glucose		4	glucose	glucose				25				0-5	5.9
424			Waite Agricultural Research Institute in South Australia	0.55	12	Croplands	-34.9696	138.636	15.7333	635	glucose		4	glucose	glucose			18h	25				0-5	5.9
425			Waite Agricultural Research Institute in South Australia	0.54	12	Croplands	-34.9696	138.636	15.7333	635	glucose		4	glucose	glucose			18h	25				0-5	5.9
426			Waite Agricultural Research Institute in South Australia	0.59	12	Croplands	-34.9696	138.636	15.7333	635	glucose		4	glucose	glucose				25				0-5	5.9
427			Waite Agricultural Research Institute in South Australia	0.56	12	Croplands	-34.9696	138.636	15.7333	635	glucose		4	glucose	glucose			18h	25				0-5	5.9
428			Waite Agricultural Research Institute in South Australia	0.51	12	Croplands	-34.9696	138.636	15.7333	635	glucose		4	glucose	glucose			18h	25				0-5	5.9
429			Waite Agricultural Research Institute in South Australia	0.68	12	Croplands	-34.9696	138.636	15.7333	635	glucose		4	glucose	glucose				25				0-5	5.9
430			Waite Agricultural Research Institute in South Australia	0.46	12	Croplands	-34.9696	138.636	15.7333	635	glucose		4	glucose	glucose			12h	25				0-5	5.9
431			Waite Agricultural Research Institute in South Australia	0.27	12	Croplands	-34.9696	138.636	15.7333	635	glucose		4	glucose	glucose			12h	25				0-5	5.9
432	Shannon B. Hagerty，Kees Jan van Groenigen，2014	Accelerated microbial turnover but constant growth efficiency with warming in soil	the Marcell Experimental Forest, Minnesota	0.726027	12	Croplands	47.5191	-93.4596	2.975	683	glucose,pyruvate			glucose	glucose+ C				5
433			the Marcell Experimental Forest, Minnesota	0.719178	12	Croplands	47.5191	-93.4596	2.975	683	glucose,pyruvate			glucose	glucose+ C				10
434			the Marcell Experimental Forest, Minnesota	0.732192	12	Croplands	47.5191	-93.4596	2.975	683	glucose,pyruvate			glucose	glucose+ C				15
435			the Marcell Experimental Forest, Minnesota	0.706849	12	Croplands	47.5191	-93.4596	2.975	683	glucose,pyruvate			glucose	glucose+ C				20
436			the Marcell Experimental Forest, Minnesota	0.707534	12	Croplands	47.5191	-93.4596	2.975	683	glucose,pyruvate			glucose	glucose+ C				5
437			the Marcell Experimental Forest, Minnesota	0.712329	12	Croplands	47.5191	-93.4596	2.975	683	glucose,pyruvate			glucose	glucose+ C				10
438			the Marcell Experimental Forest, Minnesota	0.709589	12	Croplands	47.5191	-93.4596	2.975	683	glucose,pyruvate			glucose	glucose+ C				15
439			the Marcell Experimental Forest, Minnesota	0.716438	12	Croplands	47.5191	-93.4596	2.975	683	glucose,pyruvate			glucose	glucose+ C				20
440	Paul Dijkstra,Jacob J. Dalder,2011	Modeling soil metabolic processes using isotopologue pairs of position-specific 13C-labeled glucose and pyruvate	piñon-juniper woodland at a site near Sunset Crater	0.72	12	Croplands	39.8669	-111.424	11	340	sodium pyruvate+glucose			glucose	glucose+ C				20				0-10cm;A-horizon
441			piñon-juniper woodland at a site near Sunset Crater	0.72	12	Croplands	39.8669	-111.424	11	340	sodium pyruvate+glucose			glucose	glucose+ C				20				0-10cm;A-horizon
442			piñon-juniper woodland at a site near Sunset Crater	0.73	12	Croplands	39.8669	-111.424	11	340	sodium pyruvate+glucose			glucose	glucose+ C				20				0-10cm;A-horizon
443	Kees Jan van Groenigen，Dermot Forristal，2013	Using metabolic tracer techniques to assess the impact of tillage and straw management on microbial carbon use efficiency in soil	Teagasc Crops Research Centre near Carlow, Ireland	0.757374	12	Croplands	52.8645	-6.91043	9.4	824	straw incorporation+pyruvate+glucose			glucose	glucose+ C				20				0-15	6
444			Teagasc Crops Research Centre near Carlow, Ireland	0.768081	12	Croplands	52.8645	-6.91043	9.4	824	straw incorporation+pyruvate+glucose			glucose	glucose+ C				20				15-30	6
445			Teagasc Crops Research Centre near Carlow, Ireland	0.769495	12	Croplands	52.8645	-6.91043	9.4	824	pyruvate+glucose			glucose	glucose+ C				20				0-15	6
446			Teagasc Crops Research Centre near Carlow, Ireland	0.77899	12	Croplands	52.8645	-6.91043	9.4	824	pyruvate+glucose			glucose	glucose+ C				20				15-30	6
447			Teagasc Crops Research Centre near Carlow, Ireland	0.783434	12	Croplands	52.8645	-6.91043	9.4	824	straw incorporation+pyruvate+glucose			glucose	glucose+ C				20				0-15	6
448			Teagasc Crops Research Centre near Carlow, Ireland	0.769495	12	Croplands	52.8645	-6.91043	9.4	824	straw incorporation+pyruvate+glucose			glucose	glucose+ C				20				15-30	6
449			Teagasc Crops Research Centre near Carlow, Ireland	0.764444	12	Croplands	52.8645	-6.91043	9.4	824	pyruvate+glucose			glucose	glucose+ C				20				0-15	6
450			Teagasc Crops Research Centre near Carlow, Ireland	0.766465	12	Croplands	52.8645	-6.91043	9.4	824	pyruvate+glucose			glucose	glucose+ C				20				15-30	6
451	Paul Dijkstra，Elena Salpas，2015	High carbon use efficiency in soil microbial communities is related to balanced growth, not storage compound synthesis	C. Hart Merriam Elevation Gradient near Flagstaff, Arizona	0.9	1	Needleleaf Forest	35.1983	-111.651	9	520	glycogen synthesis			glucose	glucose+ C				21				0-10
452			C. Hart Merriam Elevation Gradient near Flagstaff, Arizona	0.9	1	Needleleaf Forest	35.1983	-111.651	9	520	glycogen synthesis			glucose	glucose+ C				21				0-10
453			C. Hart Merriam Elevation Gradient near Flagstaff, Arizona	0.68	1	Needleleaf Forest	35.1983	-111.651	9	520	tri-palmitoyl-glycerol synthesis			high-molecular compound	high-molecular compound				21				0-10
454			C. Hart Merriam Elevation Gradient near Flagstaff, Arizona	0.57	1	Needleleaf Forest	35.1983	-111.651	9	520	tri-palmitoyl-glycerol synthesis			high-molecular compound	high-molecular compound				21				0-10
455			C. Hart Merriam Elevation Gradient near Flagstaff, Arizona	0.67	1	Needleleaf Forest	35.1983	-111.651	9	520	polyhydroxybutyrate synthesis			high-molecular compound	high-molecular compound				21				0-10
456			C. Hart Merriam Elevation Gradient near Flagstaff, Arizona	0.56	1	Needleleaf Forest	35.1983	-111.651	9	520	polyhydroxybutyrate synthesis			high-molecular compound	high-molecular compound				21				0-10
457	Paul Dijkstra,Scott C. Thomas,2011	Effect of temperature on metabolic activity of intact microbial communities: Evidence for altered metabolic pathway activity but not for increased maintenance respiration and reduced carbon use efficiency		0.73	1	Needleleaf Forest	35.4154	-111.669	6.075	549	pyruvate+glucose			glucose	glucose+ C				4					6
458				0.75	1	Needleleaf Forest	35.4154	-111.669	6.075	549	pyruvate+glucose			glucose	glucose+ C				20					6
459	STEPHEN C. HART,G. E. NASON,1994	DYNAMICS OF GROSS NITROGEN TRANSFORMATIONS IN AN OLD-GROWTH FOREST: THE CARBON CONNECTION	the H. J. Andrews Experimental Forest, in the central Oregon Cascade mountains	0.536449	1	Needleleaf Forest	44.2333	-122.183	8.525	2500								1.5d	25				0-15	5.4	26.8
460			the H. J. Andrews Experimental Forest, in the central Oregon Cascade mountains	0.600234	1	Needleleaf Forest	44.2333	-122.183	8.525	2500								5.3d	25				0-15	5.4	26.8
461			the H. J. Andrews Experimental Forest, in the central Oregon Cascade mountains	0.502103	1	Needleleaf Forest	44.2333	-122.183	8.525	2500								22.3d	25				0-15	5.4	26.8
462			the H. J. Andrews Experimental Forest, in the central Oregon Cascade mountains	0.503738	1	Needleleaf Forest	44.2333	-122.183	8.525	2500								51.3d	25				0-15	5.4	26.8
463			the H. J. Andrews Experimental Forest, in the central Oregon Cascade mountains	0.240421	1	Needleleaf Forest	44.2333	-122.183	8.525	2500								101.2d	25				0-15	5.4	26.8
464			the H. J. Andrews Experimental Forest, in the central Oregon Cascade mountains	0.163551	1	Needleleaf Forest	44.2333	-122.183	8.525	2500								210.1d	25				0-15	5.4	26.8
465			the H. J. Andrews Experimental Forest, in the central Oregon Cascade mountains	0.143925	1	Needleleaf Forest	44.2333	-122.183	8.525	2500								456.5d	25				0-15	5.4	26.8
466	C. M. G1LMOUR,J. T. GILMOUR,1985	Assimilation of carbon by the soil biomass	Main Experiment Station,Fayetteville, Arkansas	0.83	5	Mixed Forests	36.0626	-94.1574	13.8583	1151	Glucose		4	glucose	glucose	250mg		0~8h	24						13.2
467			Main Experiment Station,Fayetteville, Arkansas	0.43	5	Mixed Forests	36.0626	-94.1574	13.8583	1151	Glucose		4	glucose	glucose	250mg		8~44h	24						13.2
468			Main Experiment Station,Fayetteville, Arkansas	0.59	5	Mixed Forests	36.0626	-94.1574	13.8583	1151	Glucose		4	glucose	glucose	250mg		0~44h	24						13.2
469			Main Experiment Station,Fayetteville, Arkansas	0.83	5	Mixed Forests	36.0626	-94.1574	13.8583	1151	Glucose;N as NH4NO3			glucose	glucose+ N	Glucose:250mg;10mg N as NH4NO3		0~8h	24						11
470			Main Experiment Station,Fayetteville, Arkansas	0.41	5	Mixed Forests	36.0626	-94.1574	13.8583	1151	Glucose;N as NH4NO3			glucose	glucose+ N	Glucose:250mg;10mg N as NH4NO3		8~44h	24						11
471			Main Experiment Station,Fayetteville, Arkansas	0.49	5	Mixed Forests	36.0626	-94.1574	13.8583	1151	Glucose;N as NH4NO3			glucose	glucose+ N	Glucose:250mg;10mg N as NH4NO3		0~44h	24						11
472			Main Experiment Station,Fayetteville, Arkansas	0.76	5	Mixed Forests	36.0626	-94.1574	13.8583	1151	ground alfalfa			high-molecular compound	residue	1.29g		0~8h	24						12.1
473			Main Experiment Station,Fayetteville, Arkansas	0.41	5	Mixed Forests	36.0626	-94.1574	13.8583	1151	ground alfalfa			high-molecular compound	residue	1.29g		8~44h	24						12.1
474			Main Experiment Station,Fayetteville, Arkansas	0.46	5	Mixed Forests	36.0626	-94.1574	13.8583	1151	ground alfalfa			high-molecular compound	residue	1.29g		0~44h	24						12.1
475			Main Experiment Station,Fayetteville, Arkansas	0.26	5	Mixed Forests	36.0626	-94.1574	13.8583	1151	ground corn leaves			high-molecular compound	residue	6.9g		0~8h	24						28.3
476			Main Experiment Station,Fayetteville, Arkansas	0.41	5	Mixed Forests	36.0626	-94.1574	13.8583	1151	ground corn leaves			high-molecular compound	residue	6.9g		8~44h	24						28.3
477			Main Experiment Station,Fayetteville, Arkansas	0.39	5	Mixed Forests	36.0626	-94.1574	13.8583	1151	ground corn leaves			high-molecular compound	residue	6.9g		0~44h	24						28.3
478	J. A. SHIELDS, E. A. PAUL,1973	TURNOVER OF MICROBIAL TISSUE IN SOIL UNDER FIELD CONDITIONS	the Brown and Gray Wooded soil zones of Saskatchewan	0.283626	12	Croplands	54.4186	-105.889	-0.9	490	labelled 14C-glucose:		4	glucose	glucose	937ug C/g soil		3d						7.2
479			the Brown and Gray Wooded soil zones of Saskatchewan	0.223464	12	Croplands	54.4186	-105.889	-0.9	490	labelled 14C-glucose:		4	glucose	glucose	937ug C/g soil		5d						7.2
480			the Brown and Gray Wooded soil zones of Saskatchewan	0.507937	12	Croplands	54.4186	-105.889	-0.9	490	labelled 14C-glucose:		4	glucose	glucose	937ug C/g soil		7d						7.2
481			the Brown and Gray Wooded soil zones of Saskatchewan	0.111111	12	Croplands	54.4186	-105.889	-0.9	490	labelled 14C-glucose:		4	glucose	glucose	937ug C/g soil		9d						7.2
482			the Brown and Gray Wooded soil zones of Saskatchewan	0.075	12	Croplands	54.4186	-105.889	-0.9	490	labelled 14C-glucose:		4	glucose	glucose	937ug C/g soil		11d						7.2
483			the Brown and Gray Wooded soil zones of Saskatchewan	0.17552	12	Croplands	54.4186	-105.889	-0.9	490	labelled 14C-glucose:		4	glucose	glucose	937ug C/g soil		25d						7.2
484			the Brown and Gray Wooded soil zones of Saskatchewan	0.513043	12	Croplands	54.4186	-105.889	-0.9	490	labelled 14C-glucose:		4	glucose	glucose	937ug C/g soil		37d						7.2
485			the Brown and Gray Wooded soil zones of Saskatchewan	0.457983	12	Croplands	54.4186	-105.889	-0.9	490	labelled 14C-glucose:		4	glucose	glucose	937ug C/g soil		42d						7.2
486			the Brown and Gray Wooded soil zones of Saskatchewan	0.743271	12	Croplands	54.4186	-105.889	-0.9	490	labelled 14C-glucose:		4	glucose	glucose	937ug C/g soil		46d						7.2
487			the Brown and Gray Wooded soil zones of Saskatchewan	0.772467	12	Croplands	54.4186	-105.889	-0.9	490	labelled 14C-glucose:		4	glucose	glucose	937ug C/g soil		56d						7.2
488			the Brown and Gray Wooded soil zones of Saskatchewan	0.341593	12	Croplands	54.4186	-105.889	-0.9	490	labelled 14C-glucose:		4	glucose	glucose	937ug C/g soil		87d						7.2
489			the Brown and Gray Wooded soil zones of Saskatchewan	0.0017452	12	Croplands	54.4186	-105.889	-0.9	490	labelled 14C-glucose:		4	glucose	glucose	937ug C/g soil		104d						7.2
490	J. N. LADD,L.JOCTEUR-MONROZIER,1992	CARBON TURNOVER AND NITROGEN TRANSFORMATIONS IN AN ALFISOL AND VERTISOL AMENDED WITH [U-14C] GLUCOSE AND [15N] AMMONIUM SULFATE	at Northfield, South Australia;	0.77	10	Grasslands	-34.8562	138.618	16.3	552	[U-14C]glucose;15N(NH4)2SO4			glucose	glucose+ N	[U-14C]glucose：1000ugC/g soil;;15N(NH4)2SO4:35.6ugN/g soil		1d	25				0-10
491			at Northfield, South Australia;	0.71	10	Grasslands	-34.8562	138.618	16.3	552	[U-14C]glucose;15N(NH4)2SO4			glucose	glucose+ N	[U-14C]glucose：1000ugC/g soil;;15N(NH4)2SO4:35.6ugN/g soil		2d	25				0-10
492			at Northfield, South Australia;	0.68	10	Grasslands	-34.8562	138.618	16.3	552	[U-14C]glucose;15N(NH4)2SO4			glucose	glucose+ N	[U-14C]glucose：1000ugC/g soil;;15N(NH4)2SO4:35.6ugN/g soil		3d	25				0-10
493			at Northfield, South Australia;	0.66	10	Grasslands	-34.8562	138.618	16.3	552	[U-14C]glucose;15N(NH4)2SO4			glucose	glucose+ N	[U-14C]glucose：1000ugC/g soil;;15N(NH4)2SO4:35.6ugN/g soil		4d	25				0-10
494			at Northfield, South Australia;	0.48	10	Grasslands	-34.8562	138.618	16.3	552	[U-14C]glucose;15N(NH4)2SO4			glucose	glucose+ N	[U-14C]glucose：1000ugC/g soil;;15N(NH4)2SO4:35.6ugN/g soil		112d	25				0-10
495			Kapunda, South Australia;	0.69	12	Croplands	-34.3411	138.915	15.2667	489	[U-14C]glucose;15N(NH4)2SO4			glucose	glucose+ N	[U-14C]glucose：1000ugC/g soil;;15N(NH4)2SO4:35.6ugN/g soil		1d	25				0-10
496			Kapunda, South Australia;	0.55	12	Croplands	-34.3411	138.915	15.2667	489	[U-14C]glucose;15N(NH4)2SO4			glucose	glucose+ N	[U-14C]glucose：1000ugC/g soil;;15N(NH4)2SO4:35.6ugN/g soil		2d	25				0-10
497			Kapunda, South Australia;	0.5	12	Croplands	-34.3411	138.915	15.2667	489	[U-14C]glucose;15N(NH4)2SO4			glucose	glucose+ N	[U-14C]glucose：1000ugC/g soil;;15N(NH4)2SO4:35.6ugN/g soil		3d	25				0-10
498			Kapunda, South Australia;	0.49	12	Croplands	-34.3411	138.915	15.2667	489	[U-14C]glucose;15N(NH4)2SO4			glucose	glucose+ N	[U-14C]glucose：1000ugC/g soil;;15N(NH4)2SO4:35.6ugN/g soil		4d	25				0-10
499			Kapunda, South Australia;	0.29	12	Croplands	-34.3411	138.915	15.2667	489	[U-14C]glucose;15N(NH4)2SO4			glucose	glucose+ N	[U-14C]glucose：1000ugC/g soil;;15N(NH4)2SO4:35.6ugN/g soil		112d	25				0-10
500			Kapunda, South Australia;	0.9	12	Croplands	-34.3411	138.915	15.2667	489	[U-14C]glucose;15N(NH4)2SO4			glucose	glucose+ N	[U-14C]glucose：1000ugC/g soil;;15N(NH4)2SO4:35.6ugN/g soil		1d	25				30-50
501			Kapunda, South Australia;	0.79	12	Croplands	-34.3411	138.915	15.2667	489	[U-14C]glucose;15N(NH4)2SO4			glucose	glucose+ N	[U-14C]glucose：1000ugC/g soil;;15N(NH4)2SO4:35.6ugN/g soil		2d	25				30-50
502			Kapunda, South Australia;	0.83	12	Croplands	-34.3411	138.915	15.2667	489	[U-14C]glucose;15N(NH4)2SO4			glucose	glucose+ N	[U-14C]glucose：1000ugC/g soil;;15N(NH4)2SO4:35.6ugN/g soil		3d	25				30-50
503			Kapunda, South Australia;	0.84	12	Croplands	-34.3411	138.915	15.2667	489	[U-14C]glucose;15N(NH4)2SO4			glucose	glucose+ N	[U-14C]glucose：1000ugC/g soil;;15N(NH4)2SO4:35.6ugN/g soil		4d	25				30-50
504			Kapunda, South Australia;	0.61	12	Croplands	-34.3411	138.915	15.2667	489	[U-14C]glucose;15N(NH4)2SO4			glucose	glucose+ N	[U-14C]glucose：1000ugC/g soil;;15N(NH4)2SO4:35.6ugN/g soil		6d	25				30-50
505			Kapunda, South Australia;	0.53	12	Croplands	-34.3411	138.915	15.2667	489	[U-14C]glucose;15N(NH4)2SO4			glucose	glucose+ N	[U-14C]glucose：1000ugC/g soil;;15N(NH4)2SO4:35.6ugN/g soil		8d	25				30-50
506			Kapunda, South Australia;	0.5	12	Croplands	-34.3411	138.915	15.2667	489	[U-14C]glucose;15N(NH4)2SO4			glucose	glucose+ N	[U-14C]glucose：1000ugC/g soil;;15N(NH4)2SO4:35.6ugN/g soil		10d	25				30-50
507			Kapunda, South Australia;	0.36	12	Croplands	-34.3411	138.915	15.2667	489	[U-14C]glucose;15N(NH4)2SO4			glucose	glucose+ N	[U-14C]glucose：1000ugC/g soil;;15N(NH4)2SO4:35.6ugN/g soil		112d	25				30-50
508	E. T. ELLIOTT, C. V. COLE,1983	SHORT-TERM BACTERIAL GROWTH, NUTRIENT UPTAKE,AND ATP TURNOVER IN STERILIZED, INOCULATED AND C-AMENDED SOIL THE INFLUENCE OF N AVAILABILITY	in a shortgrass prairie in northeastern Colorado	0.58	10	Grasslands	39.55	-105.782	-1.74167	727	glucose;(NH4)2SO4			glucose	glucose+ N	glucose 700ugC/g soil;Nitrogen (70 ug N /g soil as(NH4)2SO4)		39.5h	25
509			in a shortgrass prairie in northeastern Colorado	0.6	10	Grasslands	39.55	-105.782	-1.74167	727	glucose		4	glucose	glucose	glucose 700ugC/g soil;		39.5h	25
510			in a shortgrass prairie in northeastern Colorado	0.41	10	Grasslands	39.55	-105.782	-1.74167	727	glucose;(NH4)2SO4			glucose	glucose+ N	glucose 700ugC/g soil;Nitrogen (70 ug N /g soil as(NH4)2SO4)		63.5h	25
511			in a shortgrass prairie in northeastern Colorado	0.38	10	Grasslands	39.55	-105.782	-1.74167	727	glucose		4	glucose	glucose	glucose 700ugC/g soil;		63.5h	25
512			in a shortgrass prairie in northeastern Colorado	0.68	10	Grasslands	39.55	-105.782	-1.74167	727	glucose;(NH4)2SO4			glucose	glucose+ N	glucose 700ugC/g soil;Nitrogen (70 ug N /g soil as(NH4)2SO4)		15.5h	25
513			in a shortgrass prairie in northeastern Colorado	0.63	10	Grasslands	39.55	-105.782	-1.74167	727	glucose		4	glucose	glucose	glucose 700ugC/g soil;		15.5h	25
514			in a shortgrass prairie in northeastern Colorado	0.48	10	Grasslands	39.55	-105.782	-1.74167	727	glucose;(NH4)2SO4			glucose	glucose+ N	glucose 700ugC/g soil;Nitrogen (70 ug N /g soil as(NH4)2SO4)		39.5h	25
515			in a shortgrass prairie in northeastern Colorado	0.39	10	Grasslands	39.55	-105.782	-1.74167	727	glucose		4	glucose	glucose	glucose 700ugC/g soil;		39.5h	25
516			in a shortgrass prairie in northeastern Colorado	0.34	10	Grasslands	39.55	-105.782	-1.74167	727	glucose;(NH4)2SO4			glucose	glucose+ N	glucose 700ugC/g soil;Nitrogen (70 ug N /g soil as(NH4)2SO4)		63.5h	25
517			in a shortgrass prairie in northeastern Colorado	0.31	10	Grasslands	39.55	-105.782	-1.74167	727	glucose		4	glucose	glucose	glucose 700ugC/g soil;		63.5h	25
518	Patrick M. Herron,John M. Stark,2009	Microbial growth efficiencies across a soil moisture gradient assessed using 13C-acetic acid vapor and 15N-ammonia gas	Upper Sage Creek Springs,east of Laketown, UT, USA	0.24147	10	Grasslands	41.7951	-111.253	5.8	320	15NH3			inorganic	inorganic N									7.05
519			Upper Sage Creek Springs,east of Laketown, UT, USA	0.64042	10	Grasslands	41.7951	-111.253	5.8	320	15NH3			inorganic	inorganic N									7.05
520			Upper Sage Creek Springs,east of Laketown, UT, USA	0.587927	10	Grasslands	41.7951	-111.253	5.8	320	15NH3			inorganic	inorganic N									7.05
521			Upper Sage Creek Springs,east of Laketown, UT, USA	0.541732	10	Grasslands	41.7951	-111.253	5.8	320	15NH3			inorganic	inorganic N									7.05
522			Upper Sage Creek Springs,east of Laketown, UT, USA	0.575328	10	Grasslands	41.7951	-111.253	5.8	320	15NH3			inorganic	inorganic N									7.05
523			Upper Sage Creek Springs,east of Laketown, UT, USA	0.625722	10	Grasslands	41.7951	-111.253	5.8	320	13C-acetic acid		4	organic acid	other organic acid									7.05
524			Upper Sage Creek Springs,east of Laketown, UT, USA	0.470341	10	Grasslands	41.7951	-111.253	5.8	320	13C-acetic acid		4	organic acid	other organic acid									7.05
525			Upper Sage Creek Springs,east of Laketown, UT, USA	0.48294	10	Grasslands	41.7951	-111.253	5.8	320	13C-acetic acid		4	organic acid	other organic acid									7.05
526			Upper Sage Creek Springs,east of Laketown, UT, USA	0.464042	10	Grasslands	41.7951	-111.253	5.8	320	13C-acetic acid		4	organic acid	other organic acid									7.05
527			Upper Sage Creek Springs,east of Laketown, UT, USA	0.455643	10	Grasslands	41.7951	-111.253	5.8	320	13C-acetic acid		4	organic acid	other organic acid									7.05
528			Upper Sage Creek Springs,east of Laketown, UT, USA	0.470103	10	Grasslands	41.7951	-111.253	5.8	320	15NH3			inorganic	inorganic N									7.05
529			Upper Sage Creek Springs,east of Laketown, UT, USA	0.461856	10	Grasslands	41.7951	-111.253	5.8	320	13C-acetic acid		4	organic acid	other organic acid									7.05
530	Frida Andreasson,Bo Bergkvist,2009	Bioavailability of DOC in leachates, soil matrix solutions and soil water extracts from beech forest floors	north-western part of Scania, southern Sweden.	0.482609	4	Deciduous Broadleaf Forest	56.1167	12.6167	7.73333	671	Soil leachate (SL, the soil solution in macropores which is freely drained from forest floor after rainfall)			inorganic	inorganic mixture				20				O 0–10 cm from the soil surface (organic layer),E 10–30 cm, B 30–80 cm and R below 80 cm.
531			north-western part of Scania, southern Sweden.	0.352174	4	Deciduous Broadleaf Forest	56.1167	12.6167	7.73333	671	the soil matrix solution (SMS, the soil solution in meso-/micropores of the soil matrix)			inorganic	inorganic mixture				20				O 0–10 cm from the soil surface (organic layer),E 10–30 cm, B 30–80 cm and R below 80 cm.
532			north-western part of Scania, southern Sweden.	0.102174	4	Deciduous Broadleaf Forest	56.1167	12.6167	7.73333	671	soil water extracts (SWE)			inorganic	inorganic mixture				20				O 0–10 cm from the soil surface (organic layer),E 10–30 cm, B 30–80 cm and R below 80 cm.
533			north-western part of Scania, southern Sweden.	0.595652	4	Deciduous Broadleaf Forest	56.0833	12.7333	7.7	680	Soil leachate (SL, the soil solution in macropores which is freely drained from forest floor after rainfall)			inorganic	inorganic mixture				20				A 0–20 cm (mull layer), B 20–30 cm and C below 30 cm.
534			north-western part of Scania, southern Sweden.	0.478261	4	Deciduous Broadleaf Forest	56.0833	12.7333	7.7	680	the soil matrix solution (SMS, the soil solution in meso-/micropores of the soil matrix)			inorganic	inorganic mixture				20				A 0–20 cm (mull layer), B 20–30 cm and C below 30 cm.
535			north-western part of Scania, southern Sweden.	0.45	4	Deciduous Broadleaf Forest	56.0833	12.7333	7.7	680	soil water extracts (SWE)			inorganic	inorganic mixture				20				A 0–20 cm (mull layer), B 20–30 cm and C below 30 cm.
536	Mark Farrell,1,2,3 Paul W. Hill,2011	Rapid peptide metabolism: A major component of soil nitrogen cycling?	Abergwyngregyn, Gwynedd, UK	0.84	10	Grasslands	53.2337	-4.01438	9.66667	921	Alanine		4	organic acid	amino acid				10					6.9
537			Abergwyngregyn, Gwynedd, UK	0.677	10	Grasslands	53.2337	-4.01438	9.66667	921	Dialanine			organic acid	amino acid				10					6.9
538			Abergwyngregyn, Gwynedd, UK	0.704	10	Grasslands	53.2337	-4.01438	9.66667	921	Trialanine			organic acid	amino acid				10					6.9
539			Abergwyngregyn, Gwynedd, UK	0.867	10	Grasslands	53.2337	-4.01438	9.66667	921	Alanine		4	organic acid	amino acid				10
540			Abergwyngregyn, Gwynedd, UK	0.714	10	Grasslands	53.2337	-4.01438	9.66667	921	Dialanine			organic acid	amino acid				10
541			Abergwyngregyn, Gwynedd, UK	0.782	10	Grasslands	53.2337	-4.01438	9.66667	921	Trialanine			organic acid	amino acid				10
542			Abergwyngregyn, Gwynedd, UK	0.867	10	Grasslands	53.2337	-4.01438	9.66667	921	Alanine		4	organic acid	amino acid				10
543			Abergwyngregyn, Gwynedd, UK	0.665	10	Grasslands	53.2337	-4.01438	9.66667	921	Dialanine			organic acid	amino acid				10
544			Abergwyngregyn, Gwynedd, UK	0.718	10	Grasslands	53.2337	-4.01438	9.66667	921	Trialanine			organic acid	amino acid				10
545			Abergwyngregyn, Gwynedd, UK	0.845	10	Grasslands	53.2337	-4.01438	9.66667	921	Alanine		4	organic acid	amino acid				10					4.1
546			Abergwyngregyn, Gwynedd, UK	0.696	10	Grasslands	53.2337	-4.01438	9.66667	921	Dialanine			organic acid	amino acid				10					4.1
547			Abergwyngregyn, Gwynedd, UK	0.83	10	Grasslands	53.2337	-4.01438	9.66667	921	Trialanine			organic acid	amino acid				10					4.1
548			Abergwyngregyn, Gwynedd, UK	0.832	10	Grasslands	53.2337	-4.01438	9.66667	921	Alanine		4	organic acid	amino acid				10					4.2
549			Abergwyngregyn, Gwynedd, UK	0.679	10	Grasslands	53.2337	-4.01438	9.66667	921	Dialanine			organic acid	amino acid				10					4.2
550			Abergwyngregyn, Gwynedd, UK	0.678	10	Grasslands	53.2337	-4.01438	9.66667	921	Trialanine			organic acid	amino acid				10					4.2
551			Abergwyngregyn, Gwynedd, UK	0.836215	10	Grasslands	53.2337	-4.01438	9.66667	921	14C-alanine		4	organic acid	amino acid				10
552			Abergwyngregyn, Gwynedd, UK	0.832953	10	Grasslands	53.2337	-4.01438	9.66667	921	14C-alanine		4	organic acid	amino acid				10
553			Abergwyngregyn, Gwynedd, UK	0.80522	10	Grasslands	53.2337	-4.01438	9.66667	921	14C-alanine		4	organic acid	amino acid				10
554			Abergwyngregyn, Gwynedd, UK	0.731403	10	Grasslands	53.2337	-4.01438	9.66667	921	14C-alanine		4	organic acid	amino acid				10
555			Abergwyngregyn, Gwynedd, UK	0.615905	10	Grasslands	53.2337	-4.01438	9.66667	921	14C-trialanine			organic acid	amino acid				10
556			Abergwyngregyn, Gwynedd, UK	0.620799	10	Grasslands	53.2337	-4.01438	9.66667	921	14C-trialanine			organic acid	amino acid				10
557			Abergwyngregyn, Gwynedd, UK	0.545432	10	Grasslands	53.2337	-4.01438	9.66667	921	14C-trialanine			organic acid	amino acid				10
558			Abergwyngregyn, Gwynedd, UK	0.484747	10	Grasslands	53.2337	-4.01438	9.66667	921	14C-trialanine			organic acid	amino acid				10
559			Abergwyngregyn, Gwynedd, UK	0.84478	10	Grasslands	53.2337	-4.01438	9.66667	921	14C-alanine		4	organic acid	amino acid				10
560			Abergwyngregyn, Gwynedd, UK	0.853344	10	Grasslands	53.2337	-4.01438	9.66667	921	14C-alanine		4	organic acid	amino acid				10
561			Abergwyngregyn, Gwynedd, UK	0.801958	10	Grasslands	53.2337	-4.01438	9.66667	921	14C-alanine		4	organic acid	amino acid				10
562			Abergwyngregyn, Gwynedd, UK	0.776264	10	Grasslands	53.2337	-4.01438	9.66667	921	14C-alanine		4	organic acid	amino acid				10
563			Abergwyngregyn, Gwynedd, UK	0.646737	10	Grasslands	53.2337	-4.01438	9.66667	921	14C-trialanine			organic acid	amino acid				10
564			Abergwyngregyn, Gwynedd, UK	0.635481	10	Grasslands	53.2337	-4.01438	9.66667	921	14C-trialanine			organic acid	amino acid				10
565			Abergwyngregyn, Gwynedd, UK	0.601713	10	Grasslands	53.2337	-4.01438	9.66667	921	14C-trialanine			organic acid	amino acid				10
566			Abergwyngregyn, Gwynedd, UK	0.574796	10	Grasslands	53.2337	-4.01438	9.66667	921	14C-trialanine			organic acid	amino acid				10
567			Abergwyngregyn, Gwynedd, UK	0.856199	10	Grasslands	53.2337	-4.01438	9.66667	921	14C-alanine		4	organic acid	amino acid				10
568			Abergwyngregyn, Gwynedd, UK	0.838254	10	Grasslands	53.2337	-4.01438	9.66667	921	14C-alanine		4	organic acid	amino acid				10
569			Abergwyngregyn, Gwynedd, UK	0.828874	10	Grasslands	53.2337	-4.01438	9.66667	921	14C-alanine		4	organic acid	amino acid				10
570			Abergwyngregyn, Gwynedd, UK	0.788091	10	Grasslands	53.2337	-4.01438	9.66667	921	14C-alanine		4	organic acid	amino acid				10
571			Abergwyngregyn, Gwynedd, UK	0.648206	10	Grasslands	53.2337	-4.01438	9.66667	921	14C-trialanine			organic acid	amino acid				10
572			Abergwyngregyn, Gwynedd, UK	0.630098	10	Grasslands	53.2337	-4.01438	9.66667	921	14C-trialanine			organic acid	amino acid				10
573			Abergwyngregyn, Gwynedd, UK	0.594372	10	Grasslands	53.2337	-4.01438	9.66667	921	14C-trialanine			organic acid	amino acid				10
574			Abergwyngregyn, Gwynedd, UK	0.582626	10	Grasslands	53.2337	-4.01438	9.66667	921	14C-trialanine			organic acid	amino acid				10
575			Abergwyngregyn, Gwynedd, UK	0.840294	10	Grasslands	53.2337	-4.01438	9.66667	921	14C-alanine		4	organic acid	amino acid				10
576			Abergwyngregyn, Gwynedd, UK	0.836623	10	Grasslands	53.2337	-4.01438	9.66667	921	14C-alanine		4	organic acid	amino acid				10
577			Abergwyngregyn, Gwynedd, UK	0.857015	10	Grasslands	53.2337	-4.01438	9.66667	921	14C-alanine		4	organic acid	amino acid				10
578			Abergwyngregyn, Gwynedd, UK	0.829282	10	Grasslands	53.2337	-4.01438	9.66667	921	14C-alanine		4	organic acid	amino acid				10
579			Abergwyngregyn, Gwynedd, UK	0.665334	10	Grasslands	53.2337	-4.01438	9.66667	921	14C-trialanine			organic acid	amino acid				10
580			Abergwyngregyn, Gwynedd, UK	0.671207	10	Grasslands	53.2337	-4.01438	9.66667	921	14C-trialanine			organic acid	amino acid				10
581			Abergwyngregyn, Gwynedd, UK	0.649674	10	Grasslands	53.2337	-4.01438	9.66667	921	14C-trialanine			organic acid	amino acid				10
582			Abergwyngregyn, Gwynedd, UK	0.652121	10	Grasslands	53.2337	-4.01438	9.66667	921	14C-trialanine			organic acid	amino acid				10
583			Abergwyngregyn, Gwynedd, UK	0.797471	10	Grasslands	53.2337	-4.01438	9.66667	921	14C-alanine		4	organic acid	amino acid				10
584			Abergwyngregyn, Gwynedd, UK	0.785237	10	Grasslands	53.2337	-4.01438	9.66667	921	14C-alanine		4	organic acid	amino acid				10
585			Abergwyngregyn, Gwynedd, UK	0.790946	10	Grasslands	53.2337	-4.01438	9.66667	921	14C-alanine		4	organic acid	amino acid				10
586			Abergwyngregyn, Gwynedd, UK	0.791762	10	Grasslands	53.2337	-4.01438	9.66667	921	14C-alanine		4	organic acid	amino acid				10
587			Abergwyngregyn, Gwynedd, UK	0.568923	10	Grasslands	53.2337	-4.01438	9.66667	921	14C-trialanine			organic acid	amino acid				10
588			Abergwyngregyn, Gwynedd, UK	0.61199	10	Grasslands	53.2337	-4.01438	9.66667	921	14C-trialanine			organic acid	amino acid				10
589			Abergwyngregyn, Gwynedd, UK	0.57969	10	Grasslands	53.2337	-4.01438	9.66667	921	14C-trialanine			organic acid	amino acid				10
590			Abergwyngregyn, Gwynedd, UK	0.578711	10	Grasslands	53.2337	-4.01438	9.66667	921	14C-trialanine			organic acid	amino acid				10
591	J.H. van Ginkel, A. Gorissen,2000	Elevated atmospheric carbon dioxide concentration: eects of increased carbon input in a Lolium perenne soil on microorganisms and decomposition		0.262599	10	Grasslands	52.1852	5.63591	9.18333	788	roots plus root-derived materials originating from plant growth(L. perenne ) CO2			high-molecular compound	residue				14				0-20	6.4
592				0.262599	10	Grasslands	52.1852	5.63591	9.18333	788	roots plus root-derived materials originating from plant growth(L. perenne ) CO2			high-molecular compound	residue				14				0-20	6.4
593				0.189504	10	Grasslands	52.1852	5.63591	9.18333	788	roots plus root-derived materials originating from plant growth(L. perenne ) CO2			high-molecular compound	residue				16				0-20	6.4
594				0.432851	10	Grasslands	52.1852	5.63591	9.18333	788	root-derived materials originating from plant growth (L. perenne )CO2			high-molecular compound	residue				14				0-20	6.4
595				0.410458	10	Grasslands	52.1852	5.63591	9.18333	788	root-derived materials originating from plant growth (L. perenne )CO2			high-molecular compound	residue				14				0-20	6.4
596	SIGRUN DAHLIN ,ERNST WITTER,1998	CAN THE LOW MICROBIAL BIOMASS C-TO-ORGANIC C RATIO IN AN ACID AND A METAL CONTAMINATED SOIL BE EXPLAINED BY DIFFERENCES IN THE SUBSTRATE UTILIZATION EFFICIENCY AND MAINTENANCE REQUIREMENTS?	Ultuna, Sweden	0.238095	5	Mixed Forests	60	17	5.20833	589	Glucose C added		4	glucose	glucose	790ug/g soil		12d	27~28.5				0-10	6.8
597			Ultuna, Sweden	0.2	5	Mixed Forests	60	17	5.20833	589	Glucose C added		4	glucose	glucose	390ug/g soil		12d	27~28.5				0-10	4.4
598			Ultuna, Sweden	0.222222	5	Mixed Forests	60	17	5.20833	589	Glucose C added		4	glucose	glucose	1090ug/g soil		12d	27~28.5				0-10	6.6
599			Ultuna, Sweden	0.227273	5	Mixed Forests	60	17	5.20833	589	Glucose C added		4	glucose	glucose	440ug/g soil		12d	27~28.5				0-10	5.3
600			Ultuna, Sweden	0.142857	5	Mixed Forests	60	17	5.20833	589	Glucose C added		4	glucose	glucose	790ug/g soil		12d	27~28.5				0-10	6.8
601			Ultuna, Sweden	0.047619	5	Mixed Forests	60	17	5.20833	589	Glucose C added		4	glucose	glucose	390ug/g soil		12d	27~28.5				0-10	4.4
602			Ultuna, Sweden	0.166667	5	Mixed Forests	60	17	5.20833	589	Glucose C added		4	glucose	glucose	1090ug/g soil		12d	27~28.5				0-10	6.6
603			Ultuna, Sweden	0.166667	5	Mixed Forests	60	17	5.20833	589	Glucose C added		4	glucose	glucose	440ug/g soil		12d	27~28.5				0-10	5.3
604	D.S. SCHIMEL,1988	Calculation of microbial growth efficiency from 15N immobilization	Grant County, North Dakota,USA	0.32	10	Grasslands	46.3583	-101.64	5.4	427	(NH4)2SO4			inorganic	inorganic N				25				0-10
605			Grant County, North Dakota,USA	0.4	10	Grasslands	46.3583	-101.64	5.4	427	(NH4)2SO4			inorganic	inorganic N				25				0-10
606			Grant County, North Dakota,USA	0.46	10	Grasslands	46.3583	-101.64	5.4	427	(NH4)2SO4			inorganic	inorganic N				25				0-10
607			Grant County, North Dakota,USA	0.45	10	Grasslands	46.3583	-101.64	5.4	427	(NH4)2SO4			inorganic	inorganic N				25				0-10
608			Grant County, North Dakota,USA	0.54	10	Grasslands	46.3583	-101.64	5.4	427	(NH4)2SO4			inorganic	inorganic N				25				0-10
609			Grant County, North Dakota,USA	0.59	10	Grasslands	46.3583	-101.64	5.4	427	(NH4)2SO4			inorganic	inorganic N				25				0-10
610			Grant County, North Dakota,USA	0.31	10	Grasslands	46.3583	-101.64	5.4	427	(NH4)2SO4			inorganic	inorganic N				25				0-10
611			Grant County, North Dakota,USA	0.38	10	Grasslands	46.3583	-101.64	5.4	427	(NH4)2SO4			inorganic	inorganic N				25				0-10
612			Grant County, North Dakota,USA	0.44	10	Grasslands	46.3583	-101.64	5.4	427	(NH4)2SO4			inorganic	inorganic N				25				0-10
613			Grant County, North Dakota,USA	0.39	10	Grasslands	46.3583	-101.64	5.4	427	(NH4)2SO4			inorganic	inorganic N				25				0-10
614			Grant County, North Dakota,USA	0.48	10	Grasslands	46.3583	-101.64	5.4	427	(NH4)2SO4			inorganic	inorganic N				25				0-10
615			Grant County, North Dakota,USA	0.54	10	Grasslands	46.3583	-101.64	5.4	427	(NH4)2SO4			inorganic	inorganic N				25				0-10
616			Grant County, North Dakota,USA	0.29	10	Grasslands	46.3583	-101.64	5.4	427	(NH4)2SO4			inorganic	inorganic N				25				0-10
617			Grant County, North Dakota,USA	0.36	10	Grasslands	46.3583	-101.64	5.4	427	(NH4)2SO4			inorganic	inorganic N				25				0-10
618			Grant County, North Dakota,USA	0.42	10	Grasslands	46.3583	-101.64	5.4	427	(NH4)2SO4			inorganic	inorganic N				25				0-10
619			Grant County, North Dakota,USA	0.25	10	Grasslands	46.3583	-101.64	5.4	427	(NH4)2SO4			inorganic	inorganic N				25				0-10
620			Grant County, North Dakota,USA	0.32	10	Grasslands	46.3583	-101.64	5.4	427	(NH4)2SO4			inorganic	inorganic N				25				0-10
621			Grant County, North Dakota,USA	0.38	10	Grasslands	46.3583	-101.64	5.4	427	(NH4)2SO4			inorganic	inorganic N				25				0-10
622	ERIC BREMER,PETER KUIKMAN,1994	MICROBIAL UTILIZATION OF 14C[U]GLUCOSE IN SOIL IS AFFECTED BY THE AMOUNT AND TIMING OF GLUCOSE ADDITIONS	the Institute for Soil Fertility Research in Wageningen, The Netherlands	0.466377	12	Croplands	51.9846	5.66577	9.375	780	glucose		4	glucose	glucose	36 ugC/g soil		3d	21					5	10
623			the Institute for Soil Fertility Research in Wageningen, The Netherlands	0.366388	12	Croplands	51.9846	5.66577	9.375	780	glucose		4	glucose	glucose	72 ugC/g soil		3d	21					5	10
624			the Institute for Soil Fertility Research in Wageningen, The Netherlands	0.270453	12	Croplands	51.9846	5.66577	9.375	780	glucose		4	glucose	glucose	144 ugC/g soil		3d	21					5	10
625			the Institute for Soil Fertility Research in Wageningen, The Netherlands	0.240436	12	Croplands	51.9846	5.66577	9.375	780	glucose		4	glucose	glucose	288 ugC/g soil		3d	21					5	10
626			the Institute for Soil Fertility Research in Wageningen, The Netherlands	0.217631	12	Croplands	51.9846	5.66577	9.375	780	glucose		4	glucose	glucose	576 ugC/g soil		3d	21					5	10
627			the Institute for Soil Fertility Research in Wageningen, The Netherlands	0.232018	12	Croplands	51.9846	5.66577	9.375	780	glucose		4	glucose	glucose	1152 ugC/g soil		3d	21					5	10
628			the Institute for Soil Fertility Research in Wageningen, The Netherlands	0.248743	12	Croplands	51.9846	5.66577	9.375	780	glucose		4	glucose	glucose	2304 ugC/g soil		3d	21					5	10
629			the Institute for Soil Fertility Research in Wageningen, The Netherlands	0.279316	12	Croplands	51.9846	5.66577	9.375	780	glucose		4	glucose	glucose	36 ugC/g soil		35d	21					5	10
630			the Institute for Soil Fertility Research in Wageningen, The Netherlands	0.214065	12	Croplands	51.9846	5.66577	9.375	780	glucose		4	glucose	glucose	72 ugC/g soil		35d	21					5	10
631			the Institute for Soil Fertility Research in Wageningen, The Netherlands	0.155787	12	Croplands	51.9846	5.66577	9.375	780	glucose		4	glucose	glucose	144 ugC/g soil		35d	21					5	10
632			the Institute for Soil Fertility Research in Wageningen, The Netherlands	0.10906	12	Croplands	51.9846	5.66577	9.375	780	glucose		4	glucose	glucose	288 ugC/g soil		35d	21					5	10
633			the Institute for Soil Fertility Research in Wageningen, The Netherlands	0.0829901	12	Croplands	51.9846	5.66577	9.375	780	glucose		4	glucose	glucose	576 ugC/g soil		35d	21					5	10
634			the Institute for Soil Fertility Research in Wageningen, The Netherlands	0.0686116	12	Croplands	51.9846	5.66577	9.375	780	glucose		4	glucose	glucose	1152 ugC/g soil		35d	21					5	10
635			the Institute for Soil Fertility Research in Wageningen, The Netherlands	0.0634434	12	Croplands	51.9846	5.66577	9.375	780	glucose		4	glucose	glucose	2304 ugC/g soil		35d	21					5	10
636			the Institute for Soil Fertility Research in Wageningen, The Netherlands	0.379833	12	Croplands	51.9846	5.66577	9.375	780	glucose		4	glucose	glucose	36 ugC/g soil		3d	21					7	10
637			the Institute for Soil Fertility Research in Wageningen, The Netherlands	0.325331	12	Croplands	51.9846	5.66577	9.375	780	glucose		4	glucose	glucose	72 ugC/g soil		3d	21					7	10
638			the Institute for Soil Fertility Research in Wageningen, The Netherlands	0.274022	12	Croplands	51.9846	5.66577	9.375	780	glucose		4	glucose	glucose	144 ugC/g soil		3d	21					7	10
639			the Institute for Soil Fertility Research in Wageningen, The Netherlands	0.250678	12	Croplands	51.9846	5.66577	9.375	780	glucose		4	glucose	glucose	288 ugC/g soil		3d	21					7	10
640			the Institute for Soil Fertility Research in Wageningen, The Netherlands	0.22665	12	Croplands	51.9846	5.66577	9.375	780	glucose		4	glucose	glucose	576 ugC/g soil		3d	21					7	10
641			the Institute for Soil Fertility Research in Wageningen, The Netherlands	0.205723	12	Croplands	51.9846	5.66577	9.375	780	glucose		4	glucose	glucose	1152 ugC/g soil		3d	21					7	10
642			the Institute for Soil Fertility Research in Wageningen, The Netherlands	0.210834	12	Croplands	51.9846	5.66577	9.375	780	glucose		4	glucose	glucose	2304 ugC/g soil		3d	21					7	10
643			the Institute for Soil Fertility Research in Wageningen, The Netherlands	0.193758	12	Croplands	51.9846	5.66577	9.375	780	glucose		4	glucose	glucose	36 ugC/g soil		35d	21					7	10
644			the Institute for Soil Fertility Research in Wageningen, The Netherlands	0.166956	12	Croplands	51.9846	5.66577	9.375	780	glucose		4	glucose	glucose	72 ugC/g soil		35d	21					7	10
645			the Institute for Soil Fertility Research in Wageningen, The Netherlands	0.133691	12	Croplands	51.9846	5.66577	9.375	780	glucose		4	glucose	glucose	144 ugC/g soil		35d	21					7	10
646			the Institute for Soil Fertility Research in Wageningen, The Netherlands	0.108769	12	Croplands	51.9846	5.66577	9.375	780	glucose		4	glucose	glucose	288 ugC/g soil		35d	21					7	10
647			the Institute for Soil Fertility Research in Wageningen, The Netherlands	0.091531	12	Croplands	51.9846	5.66577	9.375	780	glucose		4	glucose	glucose	576 ugC/g soil		35d	21					7	10
648			the Institute for Soil Fertility Research in Wageningen, The Netherlands	0.0719698	12	Croplands	51.9846	5.66577	9.375	780	glucose		4	glucose	glucose	1152 ugC/g soil		35d	21					7	10
649			the Institute for Soil Fertility Research in Wageningen, The Netherlands	0.0681881	12	Croplands	51.9846	5.66577	9.375	780	glucose		4	glucose	glucose	2304 ugC/g soil		35d	21					7	10
650	SUSAN F. SUGAI,JOSHUA P. SCHIMEL,1993	DECOMPOSITION AND BIOMASS INCORPORATION OF 14C-LABELED GLUCOSE AND PHENOLICS IN TAIGA FOREST FLOOR: EFFECT OF SUBSTRATE QUALITY, SUCCESSIONAL STATE, AND SEASON	the Bonanza Creek long-term ecological research (LTER) area in interior Alaska.	0.83	1	Needleleaf Forest	64.8571	-147.823	-2.8	309	14C-labeled glucose (GLC),		4	glucose	glucose			4h	10~12
651			the Bonanza Creek long-term ecological research (LTER) area in interior Alaska.	0.74	1	Needleleaf Forest	64.8571	-147.823	-2.8	309	14C-labeled glucose (GLC),		4	glucose	glucose			48h	10~12
652			the Bonanza Creek long-term ecological research (LTER) area in interior Alaska.	0.85	1	Needleleaf Forest	64.8571	-147.823	-2.8	309	14C-labeled glucose (GLC),		4	glucose	glucose			4h	10~12
653			the Bonanza Creek long-term ecological research (LTER) area in interior Alaska.	0.75	1	Needleleaf Forest	64.8571	-147.823	-2.8	309	14C-labeled glucose (GLC),		4	glucose	glucose			48h	10~12
654			the Bonanza Creek long-term ecological research (LTER) area in interior Alaska.	0.57	1	Needleleaf Forest	64.8571	-147.823	-2.8	309	p-hydroxy benzoic acid (PHY)		4	organic acid	other organic acid			48h	10~12
655			the Bonanza Creek long-term ecological research (LTER) area in interior Alaska.	0.59	1	Needleleaf Forest	64.8571	-147.823	-2.8	309	p-hydroxy benzoic acid (PHY)		4	organic acid	other organic acid			48h	10~12
656			the Bonanza Creek long-term ecological research (LTER) area in interior Alaska.	0.24	1	Needleleaf Forest	64.8571	-147.823	-2.8	309	sahcyclic acid (SAL)			organic acid	other organic acid			48h	10~12
657			the Bonanza Creek long-term ecological research (LTER) area in interior Alaska.	0.21	1	Needleleaf Forest	64.8571	-147.823	-2.8	309	sahcyclic acid (SAL)			organic acid	other organic acid			48h	10~12
658			the Bonanza Creek long-term ecological research (LTER) area in interior Alaska.	0.76	1	Needleleaf Forest	64.8571	-147.823	-2.8	309	14C-labeled glucose (GLC),		4	glucose	glucose			48h	10~12
659			the Bonanza Creek long-term ecological research (LTER) area in interior Alaska.	0.59	1	Needleleaf Forest	64.8571	-147.823	-2.8	309	p-hydroxy benzoic acid (PHY)		4	organic acid	other organic acid			48h	10~12
660			the Bonanza Creek long-term ecological research (LTER) area in interior Alaska.	0.26	1	Needleleaf Forest	64.8571	-147.823	-2.8	309	sahcyclic acid (SAL)			organic acid	other organic acid			48h	10~12
661			the Bonanza Creek long-term ecological research (LTER) area in interior Alaska.	0.76	1	Needleleaf Forest	64.8571	-147.823	-2.8	309	14C-labeled glucose (GLC),		4	glucose	glucose			48h	10~12
662			the Bonanza Creek long-term ecological research (LTER) area in interior Alaska.	0.59	1	Needleleaf Forest	64.8571	-147.823	-2.8	309	p-hydroxy benzoic acid (PHY)		4	organic acid	other organic acid			48h	10~12
663			the Bonanza Creek long-term ecological research (LTER) area in interior Alaska.	0.26	1	Needleleaf Forest	64.8571	-147.823	-2.8	309	sahcyclic acid (SAL)			organic acid	other organic acid			48h	10~12
664			the Bonanza Creek long-term ecological research (LTER) area in interior Alaska.	0.6	1	Needleleaf Forest	64.8571	-147.823	-2.8	309	14C-labeled glucose (GLC),		4	glucose	glucose			48h	10~12
665			the Bonanza Creek long-term ecological research (LTER) area in interior Alaska.	0.48	1	Needleleaf Forest	64.8571	-147.823	-2.8	309	p-hydroxy benzoic acid (PHY)		4	organic acid	other organic acid			48h	10~12
666			the Bonanza Creek long-term ecological research (LTER) area in interior Alaska.	0.2	1	Needleleaf Forest	64.8571	-147.823	-2.8	309	sahcyclic acid (SAL)			organic acid	other organic acid			48h	10~12
667	B. BEHERA,G. H. WAGNER,1974	Microbial Growth Rate in Glucose-Amended Soil	a corn plot of Sanborn Field ,Mexico	0.39	12	Croplands	38.9558	-92.3292	12.2917	978	glucose		4	glucose	glucose				25					6
668	Tianyu Li, Fengfeng Kang，2015	Responses of soil microbial carbon metabolism to the leaf litter composition in Liaohe River Nature Reserve of northern Hebei Province	National park	0.286815	4	Deciduous Broadleaf Forest	41.1833	118.483	7.3	550	litter			high-molecular compound	residue			98d	25				0-5	5.62
669			National park	0.136477	4	Deciduous Broadleaf Forest	41.1833	118.483	7.3	550	litter			high-molecular compound	residue			98d	25				5-10	5.62
670			National park	0.0660302	4	Deciduous Broadleaf Forest	41.1833	118.483	7.3	550	litter			high-molecular compound	residue			98d	25				10-20	5.62
671			National park	0.323909	4	Deciduous Broadleaf Forest	41.1833	118.483	7.3	550	litter			high-molecular compound	residue			98d	25				0-5	5.62
672			National park	0.116769	4	Deciduous Broadleaf Forest	41.1833	118.483	7.3	550	litter			high-molecular compound	residue			98d	25				5-10	5.62
673			National park	0.0762939	4	Deciduous Broadleaf Forest	41.1833	118.483	7.3	550	litter			high-molecular compound	residue			98d	25				10-20	5.62
674			National park	0.296898	4	Deciduous Broadleaf Forest	41.1833	118.483	7.3	550	litter			high-molecular compound	residue			98d	25				0-5	5.62
675			National park	0.118895	4	Deciduous Broadleaf Forest	41.1833	118.483	7.3	550	litter			high-molecular compound	residue			98d	25				5-10	5.62
676			National park	0.0696142	4	Deciduous Broadleaf Forest	41.1833	118.483	7.3	550	litter			high-molecular compound	residue			98d	25				10-20	5.62
677			National park	0.29704	4	Deciduous Broadleaf Forest	41.1833	118.483	7.3	550	mixed litter			high-molecular compound	residue			98d	25				0-5	5.62
678			National park	0.0906713	4	Deciduous Broadleaf Forest	41.1833	118.483	7.3	550	mixed litter			high-molecular compound	residue			98d	25				5-10	5.62
679			National park	0.121338	4	Deciduous Broadleaf Forest	41.1833	118.483	7.3	550	mixed litter			high-molecular compound	residue			98d	25				10-20	5.62
680			National park	0.250518	4	Deciduous Broadleaf Forest	41.1833	118.483	7.3	550	mixed litter			high-molecular compound	residue			98d	25				0-5	5.62
681			National park	0.12404	4	Deciduous Broadleaf Forest	41.1833	118.483	7.3	550	mixed litter			high-molecular compound	residue			98d	25				5-10	5.62
682			National park	0.103255	4	Deciduous Broadleaf Forest	41.1833	118.483	7.3	550	mixed litter			high-molecular compound	residue			98d	25				10-20	5.62
683			National park	0.300512	4	Deciduous Broadleaf Forest	41.1833	118.483	7.3	550	mixed litter			high-molecular compound	residue			98d	25				0-5	5.62
684			National park	0.13667	4	Deciduous Broadleaf Forest	41.1833	118.483	7.3	550	mixed litter			high-molecular compound	residue			98d	25				5-10	5.62
685			National park	0.136891	4	Deciduous Broadleaf Forest	41.1833	118.483	7.3	550	mixed litter			high-molecular compound	residue			98d	25				10-20	5.62
686			National park	0.354942	4	Deciduous Broadleaf Forest	41.1833	118.483	7.3	550	mixed litter			high-molecular compound	residue			98d	25				0-5	5.62
687			National park	0.160354	4	Deciduous Broadleaf Forest	41.1833	118.483	7.3	550	mixed litter			high-molecular compound	residue			98d	25				5-10	5.62
688			National park	0.155339	4	Deciduous Broadleaf Forest	41.1833	118.483	7.3	550	mixed litter			high-molecular compound	residue			98d	25				10-20	5.62
689	Tianyu Li, Fengfeng Kang，2015	Song Characteristics of Microbial Carbolic Metabolism in Soils of Pinus Tabulaeformis in Liaohe River of Northern Hebei.	National park	0.0936323	1	Needleleaf Forest	41.1833	118.483	7.3	550				high-molecular compound	residue			129d	25				0-5	5.62
690			National park	0.0616616	1	Needleleaf Forest	41.1833	118.483	7.3	550				high-molecular compound	residue			129d	25				5-10	5.62
691			National park	0.0733778	1	Needleleaf Forest	41.1833	118.483	7.3	550				high-molecular compound	residue			129d	25				10-20	5.62
692			National park	0.104172	1	Needleleaf Forest	41.1833	118.483	7.3	550				high-molecular compound	residue			129d	25				0-5	5.62
693			National park	0.076774	1	Needleleaf Forest	41.1833	118.483	7.3	550				high-molecular compound	residue			129d	25				5-10	5.62
694			National park	0.0816841	1	Needleleaf Forest	41.1833	118.483	7.3	550				high-molecular compound	residue			129d	25				10-20	5.62
695			National park	0.145399	1	Needleleaf Forest	41.1833	118.483	7.3	550				high-molecular compound	residue			129d	25				0-5	5.62
696			National park	0.109785	1	Needleleaf Forest	41.1833	118.483	7.3	550				high-molecular compound	residue			129d	25				5-10	5.62
697			National park	0.0933345	1	Needleleaf Forest	41.1833	118.483	7.3	550				high-molecular compound	residue			129d	25				10-20	5.62
698	24. Haiyan Zhu, Yuanjin Bo, Xiangui Lin,2003	Effects of exogenous lanthanum on carbon utilization of soil microorganisms	Fengqiu ecological experiment station, Chinese academy of sciences	0.593137	4	Deciduous Broadleaf Forest	35.039	114.404	14.8083	592	14C-glucose+LaCl3			glucose	glucose+inorganic salt			28d	25				0-20	8.3
699			Fengqiu ecological experiment station, Chinese academy of sciences	0.6	4	Deciduous Broadleaf Forest	35.039	114.404	14.8083	592	14C-glucose+LaCl3			glucose	glucose+inorganic salt			28d	25				0-20	8.3
700			Fengqiu ecological experiment station, Chinese academy of sciences	0.590846	4	Deciduous Broadleaf Forest	35.039	114.404	14.8083	592	14C-glucose+LaCl3			glucose	glucose+inorganic salt			28d	25				0-20	8.3
701			Fengqiu ecological experiment station, Chinese academy of sciences	0.616901	4	Deciduous Broadleaf Forest	35.039	114.404	14.8083	592	14C-glucose+LaCl3			glucose	glucose+inorganic salt			28d	25				0-20	8.3
702			Fengqiu ecological experiment station, Chinese academy of sciences	0.635475	4	Deciduous Broadleaf Forest	35.039	114.404	14.8083	592	14C-glucose+LaCl3			glucose	glucose+inorganic salt			28d	25				0-20	8.3
703			Fengqiu ecological experiment station, Chinese academy of sciences	0.663205	4	Deciduous Broadleaf Forest	35.039	114.404	14.8083	592	14C-glucose+LaCl3			glucose	glucose+inorganic salt			28d	25				0-20	8.3
704			Fengqiu ecological experiment station, Chinese academy of sciences	0.712716	4	Deciduous Broadleaf Forest	35.039	114.404	14.8083	592	14C-glucose+LaCl3			glucose	glucose+inorganic salt			28d	25				0-20	8.3
705	22. Guitong Li, Baogui Zhang, Baoguo Li, 2003	Effect of straw pretreatment on soil microbial biomass and respiration activity.	China agricultural university campus experimental site	0.448066	12	Croplands	40.0025	116.353	12.1083	611	straw+ ( NH4) 2SO4			high-molecular compound	residue+N			2.5d	25				0-20	8.44
706			China agricultural university campus experimental site	0.244868	12	Croplands	40.0025	116.353	12.1083	611	straw+ ( NH4) 2SO4			high-molecular compound	residue+N			6.1d	25				0-20	8.44
707			China agricultural university campus experimental site	0.129785	12	Croplands	40.0025	116.353	12.1083	611	straw+ ( NH4) 2SO4			high-molecular compound	residue+N			10d	25				0-20	8.44
708			China agricultural university campus experimental site	0.0999946	12	Croplands	40.0025	116.353	12.1083	611	straw+ ( NH4) 2SO4			high-molecular compound	residue+N			14d	25				0-20	8.44
709			China agricultural university campus experimental site	0.0779357	12	Croplands	40.0025	116.353	12.1083	611	straw+ ( NH4) 2SO4			high-molecular compound	residue+N			18.1d	25				0-20	8.44
710			China agricultural university campus experimental site	0.0703532	12	Croplands	40.0025	116.353	12.1083	611	straw+ ( NH4) 2SO4			high-molecular compound	residue+N			22.1d	25				0-20	8.44
711			China agricultural university campus experimental site	0.064354	12	Croplands	40.0025	116.353	12.1083	611	straw+ ( NH4) 2SO4			high-molecular compound	residue+N			28.3d	25				0-20	8.44
712			China agricultural university campus experimental site	0.0568679	12	Croplands	40.0025	116.353	12.1083	611	straw+ ( NH4) 2SO4			high-molecular compound	residue+N			36.2d	25				0-20	8.44
713			China agricultural university campus experimental site	0.0445472	12	Croplands	40.0025	116.353	12.1083	611	straw+ ( NH4) 2SO4			high-molecular compound	residue+N			47.2d	25				0-20	8.44
714			China agricultural university campus experimental site	0.0357553	12	Croplands	40.0025	116.353	12.1083	611	straw+ ( NH4) 2SO4			high-molecular compound	residue+N			59.7d	25				0-20	8.44
715			China agricultural university campus experimental site	0.480723	12	Croplands	40.0025	116.353	12.1083	611	straw+ ( NH4) 2SO4			high-molecular compound	residue+N			2.5d	25				0-20	8.44
716			China agricultural university campus experimental site	0.38159	12	Croplands	40.0025	116.353	12.1083	611	straw+ ( NH4) 2SO4			high-molecular compound	residue+N			6.1d	25				0-20	8.44
717			China agricultural university campus experimental site	0.198416	12	Croplands	40.0025	116.353	12.1083	611	straw+ ( NH4) 2SO4			high-molecular compound	residue+N			10d	25				0-20	8.44
718			China agricultural university campus experimental site	0.151406	12	Croplands	40.0025	116.353	12.1083	611	straw+ ( NH4) 2SO4			high-molecular compound	residue+N			14d	25				0-20	8.44
719			China agricultural university campus experimental site	0.169558	12	Croplands	40.0025	116.353	12.1083	611	straw+ ( NH4) 2SO4			high-molecular compound	residue+N			18.1d	25				0-20	8.44
720			China agricultural university campus experimental site	0.105579	12	Croplands	40.0025	116.353	12.1083	611	straw+ ( NH4) 2SO4			high-molecular compound	residue+N			22.1d	25				0-20	8.44
721			China agricultural university campus experimental site	0.0694106	12	Croplands	40.0025	116.353	12.1083	611	straw+ ( NH4) 2SO4			high-molecular compound	residue+N			28.3d	25				0-20	8.44
722			China agricultural university campus experimental site	0.0549206	12	Croplands	40.0025	116.353	12.1083	611	straw+ ( NH4) 2SO4			high-molecular compound	residue+N			36.2d	25				0-20	8.44
723			China agricultural university campus experimental site	0.0462503	12	Croplands	40.0025	116.353	12.1083	611	straw+ ( NH4) 2SO4			high-molecular compound	residue+N			47.2d	25				0-20	8.44
724			China agricultural university campus experimental site	0.0379522	12	Croplands	40.0025	116.353	12.1083	611	straw+ ( NH4) 2SO4			high-molecular compound	residue+N			59.7d	25				0-20	8.44
725			China agricultural university campus experimental site	0.738231	12	Croplands	40.0025	116.353	12.1083	611	straw+ ( NH4) 2SO4			high-molecular compound	residue+N			2.5d	25				0-20	8.44
726			China agricultural university campus experimental site	0.346724	12	Croplands	40.0025	116.353	12.1083	611	straw+ ( NH4) 2SO4			high-molecular compound	residue+N			6.1d	25				0-20	8.44
727			China agricultural university campus experimental site	0.156634	12	Croplands	40.0025	116.353	12.1083	611	straw+ ( NH4) 2SO4			high-molecular compound	residue+N			10d	25				0-20	8.44
728			China agricultural university campus experimental site	0.171447	12	Croplands	40.0025	116.353	12.1083	611	straw+ ( NH4) 2SO4			high-molecular compound	residue+N			14d	25				0-20	8.44
729			China agricultural university campus experimental site	0.10836	12	Croplands	40.0025	116.353	12.1083	611	straw+ ( NH4) 2SO4			high-molecular compound	residue+N			18.1d	25				0-20	8.44
730			China agricultural university campus experimental site	0.0819842	12	Croplands	40.0025	116.353	12.1083	611	straw+ ( NH4) 2SO4			high-molecular compound	residue+N			22.1d	25				0-20	8.44
731			China agricultural university campus experimental site	0.0659687	12	Croplands	40.0025	116.353	12.1083	611	straw+ ( NH4) 2SO4			high-molecular compound	residue+N			28.3d	25				0-20	8.44
732			China agricultural university campus experimental site	0.0450047	12	Croplands	40.0025	116.353	12.1083	611	straw+ ( NH4) 2SO4			high-molecular compound	residue+N			36.2d	25				0-20	8.44
733			China agricultural university campus experimental site	0.0265065	12	Croplands	40.0025	116.353	12.1083	611	straw+ ( NH4) 2SO4			high-molecular compound	residue+N			47.2d	25				0-20	8.44
734			China agricultural university campus experimental site	0.0262009	12	Croplands	40.0025	116.353	12.1083	611	straw+ ( NH4) 2SO4			high-molecular compound	residue+N			59.7d	25				0-20	8.44
735			China agricultural university campus experimental site	0.258047	12	Croplands	40.0025	116.353	12.1083	611	straw+ ( NH4) 2SO4			high-molecular compound	residue+N			2.5d	25				0-20	8.44
736			China agricultural university campus experimental site	0.309466	12	Croplands	40.0025	116.353	12.1083	611	straw+ ( NH4) 2SO4			high-molecular compound	residue+N			6.1d	25				0-20	8.44
737			China agricultural university campus experimental site	0.148536	12	Croplands	40.0025	116.353	12.1083	611	straw+ ( NH4) 2SO4			high-molecular compound	residue+N			10d	25				0-20	8.44
738			China agricultural university campus experimental site	0.116267	12	Croplands	40.0025	116.353	12.1083	611	straw+ ( NH4) 2SO4			high-molecular compound	residue+N			14d	25				0-20	8.44
739			China agricultural university campus experimental site	0.164342	12	Croplands	40.0025	116.353	12.1083	611	straw+ ( NH4) 2SO4			high-molecular compound	residue+N			18.1d	25				0-20	8.44
740			China agricultural university campus experimental site	0.116029	12	Croplands	40.0025	116.353	12.1083	611	straw+ ( NH4) 2SO4			high-molecular compound	residue+N			22.1d	25				0-20	8.44
741			China agricultural university campus experimental site	0.0506816	12	Croplands	40.0025	116.353	12.1083	611	straw+ ( NH4) 2SO4			high-molecular compound	residue+N			28.3d	25				0-20	8.44
742			China agricultural university campus experimental site	0.0395875	12	Croplands	40.0025	116.353	12.1083	611	straw+ ( NH4) 2SO4			high-molecular compound	residue+N			36.2d	25				0-20	8.44
743			China agricultural university campus experimental site	0.0234852	12	Croplands	40.0025	116.353	12.1083	611	straw+ ( NH4) 2SO4			high-molecular compound	residue+N			47.2d	25				0-20	8.44
744			China agricultural university campus experimental site	0.0146325	12	Croplands	40.0025	116.353	12.1083	611	straw+ ( NH4) 2SO4			high-molecular compound	residue+N			59.7d	25				0-20	8.44
745	D. L. Jones,1 K. Kielland，2009	Soil organic nitrogen mineralization across a global latitudinal gradient	Kenya	0.70615	10	Grasslands	0.576503	37.8399	22.1	871									20
746			Wenchi	0.71754	14	Cropland / Natural Vegetation	7.73888	-2.10745	25.4667	1246									20
747			Cost Rica	0.692483	2	Evergreen Broadleaf Forest	9.88499	-84.2272	22.2917	2037									20
748			India	0.644647	12	Croplands	18.37	77.73	27.225	1118									20
749			India	0.658314	12	Croplands	19.93	79.03	27.35	1200									20
750			india	0.701595	8	Woody Savannas	21.75	76.95	25.9833	1326									20
751			Nepal	0.6082	5	Mixed Forests	28.24	83.7	19.6083	1892									20
752			Nepal	0.66287	10	Grasslands	28.5	83.95	-1.875	484									20
753			Nepal 3	0.726651	15	Permanent Snow and Ice	28.7961	83.9442	-4.83333	453									20
754			Tenerife	0.617312	16	Barren or Sparsely Vegetated	28.2686	-16.6056	9.23333	498									20
755			Crete	0.719818	8	Woody Savannas	35.3108	24.9428	15.8583	935									20
756			USA	0.799544	8	Woody Savannas	39.14	-123.16	14.2083	995									20
757			USA	0.769932	5	Mixed Forests	39.2644	-123.746	11.1083	1149									20
758			majorca	0.71754	12	Croplands	39.6055	2.88571	15.9917	570									20
759			Majorca	0.722096	12	Croplands	39.72	2.97	16.475	597									20
760			Greece	0.735763	8	Woody Savannas	39.6844	21.8974	13.4167	664									20
761			Wales 2	0.756264	5	Mixed Forests	52.3251	-3.79997	7.79167	1615									20
762			Wales 1	0.683371	10	Grasslands	54.17	-2.6	8.85	1159									20
763			Ireland	0.687927	12	Croplands	52.9845	-6.9758	9.26667	860									20
764			Sweden	0.699317	14	Cropland / Natural Vegetation	56.7764	16.7666	7.65	484									20
765			Norway	0.797267	1	Evergreen Needleleaf Forest	59.667	10.7863	6.01667	770									20
766			Alaska	0.733485	8	Woody Savannas	64.8451	-147.722	-2.93333	323									20
767			Svalbard	0.724374	0	Water	78.9167	11.9333	-5.58333	386									20
768			Subriso	0.695455	2	Evergreen Broadleaf Forest	-2.2	102.39	26.4333	3089									20
769			Zimbabwe	0.672727	9	Savannas	-19.0003	29.8688	19.1	668									20
770			Namibia	0.759091	7	Open Shrublands	-22.1507	17.1775	17.8667	438									20
771			Perth	0.65	12	Croplands	-30.68	115.56	18.2167	572									20
772			Perth 1	0.647727	13	Urban and Built-up	-31.9628	115.831	18.45	804									20
773			Perth 2	0.675	0	Water	-33.27	115.47											20
774			NZ	0.729545	2	Evergreen Broadleaf Forest	-39.06	174.66	12.7667	2093									20
775			NZ	0.754545	2	Evergreen Broadleaf Forest	-41.63	172.57	9.04167	2059									20
776			NZ	0.729545	15	Permanent Snow and Ice	-43.24	170.93	4.61667	3147									20
777			NZ	0.784091	10	Grasslands	-44.6	168.84	2.85833	2811									20
778			NZ	0.704545	5	Mixed Forests	-45.25	167.6	7.36667	1786									20
779			Antarctica	0.688636	15	Permanent Snow and Ice	-60.5634	-45.6956											20
780			Antarctica	0.790909	15	Permanent Snow and Ice	-71.8792	-68.25											20

## Sheet: title page
Article Title	Global variation of soil microbial carbon-use efficiency in relation to growth temperature and substrate supply
Author list	Yang Qiao1, Jing Wang1, Guopeng Liang2, Zhenggang Du1, Jian Zhou1, Chen Zhu1, Kun Huang1, Xuhui Zhou1, Yiqi Luo2, Liming Yan 1,*, Jianyang Xia1,*
